# Supplementary material for: The promise of AlphaFold for gene structure annotation
Source: Nucleic Acids Res. 2026 Apr 24;54(8):gkag369. doi: 10.1093/nar/gkag369 (PMC13107130; doi:10.1093/nar/gkag369)
Supplement: gkag369_Supplemental_Files [file gkag369_supplemental_files.zip]

Archive with 2 entries (2 files):
- Davison et al Supplementary Tables.xlsx
- Davison et al Supplementary.docx
