# Supplementary material for: The promise of AlphaFold for gene structure annotation
Source: Nucleic Acids Res. 2026 Apr 24;54(8):gkag369. doi: 10.1093/nar/gkag369 (PMC13107130; doi:10.1093/nar/gkag369)
Supplement: gkag369_Supplemental_Files [file gkag369_supplemental_files.zip › Davison et al Supplementary Tables.xlsx]

## Sheet: README
	README
	Each sheet in this document has the same first two columns which can be used to cross reference between sheets
	Protein metadata	Contains protein lengths, CDS counts and metapredict disorder. It also contains ‘random_id’ which can be used to cross reference gene models in the Aspergillus and Fusarium new model gffs.
	AF3 scores	Contains pLDDT mean and median, PAE, and pTM produced by Alphafold3
	AF3 pLDDT scores	Contains counts of residues per protein that fall above or within specified boundaries
	Foldseek scores	Contains the evalues, alntmscores, bitscores, and various other scores produced by Foldseek. Include the taxonimic data from hits in the PDB database
	IPR scores	Contains the max length and total combined lengths of IPR domains found by InterProScan

## Sheet: Protein metadata
organism	gene	random id	protein length old	protein length new	CDS counts old	CDS counts new	mean disorder metapredict3 old	mean disorder metapredict3 new	pairwise alignment score	pairwise alignment length	percent alignment score
Aspergillus fumigatus str. Af293	AFU5G00870_T	0004E60F_DD93_468A_A375_333FD2ED68E1	116	132	3	2	0.271759	0.0711659	70	171	40.94
Aspergillus fumigatus str. Af293	AFU6G09353_T	0066554C_3381_414A_89F6_9CC61CBE8783	63	248	2	2	0.888725	0.17292	15	287	5.23
Aspergillus fumigatus str. Af293	AFU8G06170_T	00795E4B_1AA1_416D_A465_416076C03356	270	202	2	2	0.286845	0.161422	201	270	74.44
Fusarium graminearum str. PH-1	FGRAMPH1_01G15469	00B49E09_ED27_40AC_92CE_979C61072B57	573	785	3	4	0.137387	0.183713	572	785	72.87
Aspergillus fumigatus str. Af293	AFU5G13570_T	00C56A79_D45A_44B8_933F_F1BF0FCD3CC1	292	397	4	2	0.08775	0.199223	291	397	73.3
Aspergillus fumigatus str. Af293	AFU3G13620_T	00D2430C_B11A_47D9_AB94_4E9B6D1DA578	190	130	2	2	0.410883	0.231053	129	190	67.89
Fusarium graminearum str. PH-1	FGRAMPH1_01G03439	01661C4A_895E_4E1D_B746_5AA86F7C6285	211	363	2	4	0.093436	0.464121	210	363	57.85
Aspergillus fumigatus str. Af293	AFU4G07550_T	020D30A8_5C24_4D28_BFB6_B644E0AC93FE	541	534	1	2	0.573078	0.84976	401	655	61.22
Aspergillus fumigatus str. Af293	AFU3G02560_T	0239FED6_F74C_4BD8_A53B_566D80DB22B8	141	118	4	2	0.570046	0.258269	46	199	23.12
Fusarium graminearum str. PH-1	FGRAMPH1_01G24415	032FCDAE_69AA_44B7_B6D9_2645EE84F329	346	269	8	5	0.285037	0.179978	268	346	77.46
Fusarium graminearum str. PH-1	FGRAMPH1_01G08243	033B46DD_EF83_4A9F_89F9_7E8429F4EA8E	227	289	3	2	0.551546	0.456826	224	289	77.51
Aspergillus fumigatus str. Af293	AFU4G00380_T	034A19C2_BA21_40F7_927F_DC1135A5FCEB	137	147	4	2	0.49721	0.252933	94	183	51.37
Aspergillus fumigatus str. Af293	AFU4G01570_T	03668194_FD7F_4F1B_A6AF_2CA4163357AD	337	463	10	6	0.216753	0.165176	316	480	65.83
Aspergillus fumigatus str. Af293	AFU2G18100_T	036E7603_4866_46B6_AAF3_EECF69088D8D	850	1641	2	4	0.191875	0.231182	840	1641	51.19
Fusarium graminearum str. PH-1	FGRAMPH1_01G11889	049C7A6E_9EC4_4548_8FEB_A3DCD75C9F50	465	600	5	4	0.168749	0.13314	455	607	74.96
Aspergillus fumigatus str. Af293	AFU5G07380_T	04B770EF_724B_4AF8_8992_49AB02FE2315	182	82	2	2	0.646464	0.288617	81	182	44.51
Aspergillus fumigatus str. Af293	AFU3G10210_T	0544B213_A75B_4FDA_B6FE_95FDF8C1BBA5	232	469	3	1	0.881984	0.628097	231	469	49.25
Aspergillus fumigatus str. Af293	AFU5G08410_T	05CC155F_8803_492C_AD8B_8AC5CE5F41E3	276	280	8	8	0.243967	0.19254	226	316	71.52
Aspergillus fumigatus str. Af293	AFU2G00650_T	05D696DE_E381_4E84_BDE2_9A60CAC67AA3	482	339	4	3	0.288898	0.119253	326	492	66.26
Fusarium graminearum str. PH-1	FGRAMPH1_01G19591	062AA4A8_EE36_4A54_9C09_58899D0227EA	410	298	4	2	0.133724	0.0751614	297	410	72.44
Aspergillus fumigatus str. Af293	AFU6G00600_T	0638EB18_5987_4AD5_87F4_B95415AA15AA	197	149	2	2	0.374432	0.17392	148	197	75.13
Aspergillus fumigatus str. Af293	AFU2G01460_T	0643FC50_A20E_40C2_A9B5_AE2D559B69A1	320	415	4	1	0.249617	0.260511	308	422	72.99
Aspergillus fumigatus str. Af293	AFU7G03860_T	069AAAC6_8A52_4CDB_B6BD_7CD7597944F0	167	129	4	4	0.19345	0.229472	124	168	73.81
Fusarium graminearum str. PH-1	FGRAMPH1_01G26969	07243290_66BC_4739_A061_7886948CC151	311	230	2	2	0.248664	0.0821017	229	311	73.63
Fusarium graminearum str. PH-1	FGRAMPH1_01G27021	072FA03F_9FD7_4A9F_A5C1_669F71344ED1	341	433	4	4	0.0638607	0.158068	340	433	78.52
Aspergillus fumigatus str. Af293	AFU3G08890_T	0740A4BA_4586_4323_A539_9B40EB4C09D1	185	210	1	2	0.652986	0.880242	94	284	33.1
Fusarium graminearum str. PH-1	FGRAMPH1_01G17727	080924AD_32EB_456C_ABCF_F12C623BCA28	103	55	3	1	0.701989	0.622704	54	103	52.43
Fusarium graminearum str. PH-1	FGRAMPH1_01G21133	081D303A_3E2A_453D_8C98_A17730C6E4DD	183	230	3	2	0.298767	0.269308	83	319	26.02
Fusarium graminearum str. PH-1	FGRAMPH1_01G17921	087A0706_C7EA_4A50_ACD5_8771259CE43D	317	242	2	2	0.253723	0.332132	241	317	76.03
Fusarium graminearum str. PH-1	FGRAMPH1_01G02439	08EAA109_D2AA_404A_AF16_4FFC91F401E8	290	399	2	2	0.364331	0.468859	289	399	72.43
Fusarium graminearum str. PH-1	FGRAMPH1_01G15519	08EF9AA5_85A0_4C68_8631_C27DB2A61F45	291	388	2	1	0.0766488	0.0590214	259	410	63.17
Aspergillus fumigatus str. Af293	AFU1G16050_T	0962C1E0_7EF2_470F_BA7F_C7E442DAC8E6	536	642	7	2	0.417486	0.38667	512	664	77.11
Fusarium graminearum str. PH-1	FGRAMPH1_01G22517	098B4FD1_B6AE_46CB_B9C7_08A57F28AAD4	179	130	1	3	0.417071	0.358188	88	213	41.31
Aspergillus fumigatus str. Af293	AFU1G11840_T	0999C0F2_E96B_4E00_8B6F_B6A65B372E4E	56	436	1	1	0.892907	0.519761	10	453	2.21
Fusarium graminearum str. PH-1	FGRAMPH1_01G11071	09F18F79_50E4_4641_BFAB_BBF1D65E1E39	198	114	4	4	0.525511	0.237453	113	198	57.07
Fusarium graminearum str. PH-1	FGRAMPH1_01G19347	0A1396A3_760F_4D52_8932_A1E629FBC144	440	321	5	4	0.475068	0.283679	320	440	72.73
Fusarium graminearum str. PH-1	FGRAMPH1_01G11281	0B8A16B9_49CC_436D_8E7F_42FD5FF6CF1B	714	888	2	3	0.107796	0.146235	709	889	79.75
Fusarium graminearum str. PH-1	FGRAMPH1_01G11637	0BD67D63_CCA4_4338_AA13_DCF0FAABD78A	654	625	5	4	0.157544	0.178076	513	755	67.95
Fusarium graminearum str. PH-1	FGRAMPH1_01G04123	0C1DA84D_F166_4AB9_BF38_FF05DAD44232	205	131	1	2	0.521717	0.790151	129	205	62.93
Fusarium graminearum str. PH-1	FGRAMPH1_01G05771	0CF5790D_9BCE_4D28_9711_60CE281CB2C4	189	264	2	1	0.590713	0.896752	120	324	37.04
Fusarium graminearum str. PH-1	FGRAMPH1_01G02589	0CFC601B_8327_40AB_8D6A_9FF3176A6462	138	172	2	2	0.225344	0.2835	99	198	50
Fusarium graminearum str. PH-1	FGRAMPH1_01G13269	0D31FCB7_9752_4C04_AEF6_6C5D087040C1	192	326	2	3	0.230865	0.169369	191	326	58.59
Fusarium graminearum str. PH-1	FGRAMPH1_01G07591	0D51A39A_AC2D_4660_B364_757BB9EE2313	791	1123	3	3	0.583934	0.705205	790	1123	70.35
Fusarium graminearum str. PH-1	FGRAMPH1_01G19741	0E196F8E_8FD8_4E4E_8EEF_C55759A2E220	389	307	10	10	0.211484	0.108709	182	483	37.68
Fusarium graminearum str. PH-1	FGRAMPH1_01G14819	0E31EF19_7BA6_4DA1_AE34_D5299051EF7F	262	331	4	7	0.103831	0.095055	253	337	75.07
Fusarium graminearum str. PH-1	FGRAMPH1_01G11763	0EE42511_60C7_40A7_BECE_901A68EA6B42	527	1115	1	2	0.286213	0.283872	526	1115	47.17
Aspergillus fumigatus str. Af293	AFU8G01370_T	0A2364B4_0304_49F8_94DA_E4904FE52B5D	237	271	5	4	0.107677	0.120421	206	295	69.83
Aspergillus fumigatus str. Af293	AFU7G00470_T	0A71AC46_52C0_46FF_8A49_54041B61BC96	309	600	8	3	0.207874	0.177651	305	600	50.83
Aspergillus fumigatus str. Af293	AFU6G00540_T	0A9FFD4D_F525_4F20_A02E_4FCBB6C38FAD	152	332	3	2	0.267782	0.227619	120	360	33.33
Aspergillus fumigatus str. Af293	AFU3G12610_T	0B6DDB8B_FF08_4952_A22F_E6D316E97038	225	146	1	2	0.612438	0.477448	145	225	64.44
Aspergillus fumigatus str. Af293	AFU3G04180_T	0BCC5878_CABF_4193_AC4F_4E3687FB0660	267	205	3	4	0.606249	0.69321	203	267	76.03
Aspergillus fumigatus str. Af293	AFU7G00200_T	0CB78EBF_BC1F_41BD_B12E_84C56419EDED	393	496	2	1	0.14704	0.138222	392	496	79.03
Aspergillus fumigatus str. Af293	AFU6G10700_T	0CB86B37_535B_407D_9EC6_0443275F67B3	122	103	4	2	0.307398	0.1908	94	126	74.6
Aspergillus fumigatus str. Af293	AFU1G09350_T	0DFFA664_C59C_431F_92A9_7F231C8A6808	298	170	2	2	0.649866	0.484337	169	298	56.71
Aspergillus fumigatus str. Af293	AFU5G15150_T	0EB33BDB_C632_41C5_8A5A_949670FC018C	395	875	1	4	0.208898	0.233035	314	934	33.62
Aspergillus fumigatus str. Af293	AFU3G06760_T	0F79581F_87D3_490D_8DA3_1933A48A2DFA	158	92	4	5	0.671663	0.474733	90	158	56.96
Aspergillus fumigatus str. Af293	AFU7G00390_T	0F814A6D_CE11_442F_AB10_C2842E9E13E7	452	495	5	2	0.0877761	0.136112	404	534	75.66
Aspergillus fumigatus str. Af293	AFU8G02670_T	0FF4D9C1_58AD_4452_911B_C2D74D42E2B7	223	242	3	2	0.133734	0.102844	157	302	51.99
Fusarium graminearum str. PH-1	FGRAMPH1_01G25673	10372AB2_637D_4B21_865F_B15070955C73	118	178	2	3	0.399662	0.287058	116	178	65.17
Aspergillus fumigatus str. Af293	AFU3G03150_T	10DE5ABB_F11B_4C12_8F6F_8AD2B1A81485	206	438	4	2	0.107654	0.202802	204	438	46.58
Fusarium graminearum str. PH-1	FGRAMPH1_01G16347	11119C77_01A2_40E6_9572_017676BCCBD6	637	591	4	1	0.169978	0.0626325	517	698	74.07
Fusarium graminearum str. PH-1	FGRAMPH1_01G23489	1125D2C6_ACD5_4E32_B2FB_B56DA25481C6	577	721	2	3	0.269615	0.391103	576	721	79.89
Aspergillus fumigatus str. Af293	AFU5G12570_T	1147605C_C6D7_497B_9119_D72B889B13BF	83	96	4	3	0.28451	0.289155	73	101	72.28
Aspergillus fumigatus str. Af293	AFU8G01690_T	127D7DC0_6E9B_47FE_98C8_9DCC8DE922DC	124	165	4	3	0.148793	0.228051	122	165	73.94
Fusarium graminearum str. PH-1	FGRAMPH1_01G11359	12FD3BD8_B97F_4EDE_A1B8_7EF88CA6F0F4	217	174	2	2	0.930069	0.923555	173	217	79.72
Fusarium graminearum str. PH-1	FGRAMPH1_01G12151	13105B7C_F6FB_4C14_8A6C_09E2D89E31B2	442	557	9	8	0.0663342	0.198399	415	570	72.81
Aspergillus fumigatus str. Af293	AFU4G13310_T	13852C55_2F61_40FD_8537_405B74005BE6	311	298	3	4	0.132574	0.0858896	250	344	72.67
Fusarium graminearum str. PH-1	FGRAMPH1_01G10315	13CACA0A_0643_4079_AC6C_A3508E264B23	173	191	2	1	0.143971	0.0997058	156	206	75.73
Aspergillus fumigatus str. Af293	AFU1G03640_T	13EA952A_7DE2_424D_96EE_B6EC65001044	134	90	3	3	0.686134	0.642369	89	134	66.42
Aspergillus fumigatus str. Af293	AFU8G04280_T	14164A64_6D27_4F1F_ADA5_3020842CA1CD	89	107	3	3	0.369639	0.469639	64	122	52.46
Aspergillus fumigatus str. Af293	AFU8G06710_T	141BCF4F_954B_46C5_AFA2_0E1C72214F41	210	343	2	1	0.321465	0.17698	199	348	57.18
Aspergillus fumigatus str. Af293	AFU3G10175_T	15565373_BD7C_4394_B4DA_5FDDA19A28BA	104	128	2	2	0.821795	0.890683	39	175	22.29
Fusarium graminearum str. PH-1	FGRAMPH1_01G22245	1574DF7C_E698_4D34_AB14_BEF42DE2A02B	215	186	3	2	0.242787	0.170831	165	233	70.82
Aspergillus fumigatus str. Af293	AFU4G13980_T	1678D832_1081_4BBC_A7F2_D3731CAD84E8	99	80	2	3	0.449993	0.87748	52	123	42.28
Fusarium graminearum str. PH-1	FGRAMPH1_01G12057	16F76D78_A317_4AA4_8401_59065F53C536	252	232	3	2	0.097148	0.15765	198	279	70.97
Aspergillus fumigatus str. Af293	AFU2G11340_T	176B0FEC_39F1_47D8_BC0F_6066636D23D1	248	175	3	3	0.34105	0.213095	174	248	70.16
Aspergillus fumigatus str. Af293	AFU2G16110_T	17A6EF7E_D02E_4F04_88E0_54F16F9D3ED0	328	459	4	2	0.304774	0.245454	327	459	71.24
Fusarium graminearum str. PH-1	FGRAMPH1_01G25855	1810DDE1_4C8F_49A6_94EB_C429258F3F0E	73	132	4	4	0.503511	0.371287	72	132	54.55
Aspergillus fumigatus str. Af293	AFU4G03305_T	18547E66_9503_468C_8D40_9D89159A6E49	289	383	3	2	0.237351	0.124646	288	383	75.2
Fusarium graminearum str. PH-1	FGRAMPH1_01G25543	18607C67_4562_48E0_9AF7_4D37FD0D0F79	130	81	5	3	0.542894	0.304653	80	130	61.54
Fusarium graminearum str. PH-1	FGRAMPH1_01G20613	18BF8A3E_35DC_4CB6_B610_CC5365316731	173	136	3	3	0.415051	0.253413	135	173	78.03
Aspergillus fumigatus str. Af293	AFU2G15560_T	19D6FEF0_94A8_4B49_88C6_6DE7AC60E1A4	179	199	5	4	0.0802698	0.0853578	165	210	78.57
Fusarium graminearum str. PH-1	FGRAMPH1_01G25843	1A4510B3_52F0_4EFC_8C75_E55E29CCD87E	317	164	3	1	0.780856	0.634084	163	317	51.42
Fusarium graminearum str. PH-1	FGRAMPH1_01G00031	1A94D25E_A162_49A2_95B8_CA8FB1A7FACA	159	492	2	4	0.103836	0.0870455	150	492	30.49
Fusarium graminearum str. PH-1	FGRAMPH1_01G16047	1B71279F_5A4F_4A55_A772_ED122A1005ED	287	321	2	3	0.177157	0.127603	245	357	68.63
Fusarium graminearum str. PH-1	FGRAMPH1_01G10807	1C73D0E0_A427_4DB1_B8FA_3188386EF743	208	116	3	1	0.19573	0.112017	115	208	55.29
Fusarium graminearum str. PH-1	FGRAMPH1_01G04313	1F8BF35B_539A_44CE_B37F_F74D408508E4	527	618	2	5	0.166076	0.250903	465	665	69.92
Aspergillus fumigatus str. Af293	AFU2G03380_T	1A2C17A5_2C33_4341_90D2_D029A68BF411	127	139	5	3	0.322515	0.184845	114	147	77.55
Aspergillus fumigatus str. Af293	AFU2G13175_T	1AEF4AF7_33B2_4647_9450_8E528AC66B79	175	136	2	2	0.298468	0.364913	135	175	77.14
Aspergillus fumigatus str. Af293	AFU2G01710_T	1AF5288C_7178_4795_83A3_E750F0E5EA06	366	605	6	4	0.373616	0.33881	357	605	59.01
Aspergillus fumigatus str. Af293	AFU8G06320_T	1B7F2BDC_322F_424A_A4A9_E21DF8559619	83	127	3	2	0.334275	0.31301	81	127	63.78
Aspergillus fumigatus str. Af293	AFU3G14665_T	1BDA2EE2_31DB_497C_92BF_1222E1324FD3	132	141	1	2	0.233357	0.268123	104	165	63.03
Aspergillus fumigatus str. Af293	AFU8G01380_T	1C8AC544_1B32_4947_A3BD_65275A106BA2	899	1098	11	8	0.104507	0.138021	832	1142	72.85
Aspergillus fumigatus str. Af293	AFU8G06310_T	1DC64CC2_E868_4EEC_9582_AD778AE24313	682	703	4	4	0.151254	0.122545	606	760	79.74
Aspergillus fumigatus str. Af293	AFU2G16430_T	1E40560D_9025_4B93_896A_F74FF61B4E04	200	333	6	2	0.290654	0.277985	199	333	59.76
Aspergillus fumigatus str. Af293	AFU7G00960_T	1EAED2FA_6A8B_484E_9B5F_4E3F538FF998	407	456	14	6	0.289558	0.201986	217	617	35.17
Aspergillus fumigatus str. Af293	AFU2G16590_T	1EC66811_2454_47B5_9504_24930E68786A	149	224	6	3	0.665269	0.636764	147	224	65.62
Aspergillus fumigatus str. Af293	AFU5G10610_T	1FE5819C_4A2B_4424_993E_571496B98943	298	239	4	4	0.441456	0.408706	238	298	79.87
Fusarium graminearum str. PH-1	FGRAMPH1_01G17859	204C3C0D_9892_4E9A_B7BF_0FEB6112155B	307	396	3	2	0.743885	0.557569	284	409	69.44
Fusarium graminearum str. PH-1	FGRAMPH1_01G27741	20D67EC6_2E71_48A3_8876_0F991FCD7129	211	254	3	2	0.190509	0.192323	191	270	70.74
Fusarium graminearum str. PH-1	FGRAMPH1_01G13091	20FAE23C_0213_43ED_A66A_92E272712FCF	581	453	8	4	0.0689451	0.0833106	452	581	77.8
Fusarium graminearum str. PH-1	FGRAMPH1_01G00211	20FB7A5B_2A7A_4D9F_8413_0EE053933CB8	254	459	3	6	0.196097	0.261724	253	459	55.12
Fusarium graminearum str. PH-1	FGRAMPH1_01G21323	21000915_6CF4_4C9F_9C85_65476D54C8B9	247	414	5	5	0.0926385	0.211183	195	449	43.43
Aspergillus fumigatus str. Af293	AFU8G00660_T	21381387_7934_45A6_9AC9_B5D9072E1EB2	279	347	5	3	0.0624154	0.116321	237	385	61.56
Aspergillus fumigatus str. Af293	AFU2G00380_T	214F76C5_E963_4E68_92B4_27A229F2D05D	300	215	2	3	0.157125	0.0628665	192	317	60.57
Fusarium graminearum str. PH-1	FGRAMPH1_01G25221	21791A7E_E587_4049_B8E7_523836663595	602	621	6	4	0.338874	0.40118	523	691	75.69
Aspergillus fumigatus str. Af293	AFU6G00660_T	22041C79_1B16_4E93_B4DA_BE6815DAF2D1	322	400	5	3	0.0523773	0.0638467	316	403	78.41
Fusarium graminearum str. PH-1	FGRAMPH1_01G12281	22655069_DF42_4F0F_8215_3CE097F5CF82	113	309	2	1	0.352924	0.243947	91	319	28.53
Aspergillus fumigatus str. Af293	AFU4G06860_T	226F6727_BF8F_4859_9DC1_189F7EDE6B61	98	133	4	2	0.238623	0.298472	51	172	29.65
Fusarium graminearum str. PH-1	FGRAMPH1_01G08113	22B3587D_99B2_46A2_AB63_5C93F13DBA2D	140	180	3	3	0.242561	0.408565	43	255	16.86
Aspergillus fumigatus str. Af293	AFU1G17250_T	22F0250D_F1B5_4506_BA9A_DDDCEC059A35	183	140	3	2	0.195984	0.172206	120	195	61.54
Aspergillus fumigatus str. Af293	AFU2G00440_T	232D5EE9_D41A_44F8_AC06_E8FCFCCBA45A	144	79	2	3	0.301602	0.769597	46	167	27.54
Fusarium graminearum str. PH-1	FGRAMPH1_01G10953	234C6F04_8B3C_42BB_B6C4_B960B706E569	174	234	1	2	0.266841	0.204388	173	234	73.93
Aspergillus fumigatus str. Af293	AFU7G01070_T	244716BF_CD52_49CD_9E7A_E8307DC06DEC	477	373	2	3	0.0696273	0.0788075	372	477	77.99
Fusarium graminearum str. PH-1	FGRAMPH1_01G14489	24549050_F860_4B2B_ABAF_7988CD38A64C	397	320	2	1	0.230603	0.276532	315	397	79.35
Aspergillus fumigatus str. Af293	AFU6G02220_T	245B2504_7120_46C1_BDBE_FC66F4D64096	636	588	3	3	0.384318	0.186024	385	805	47.83
Aspergillus fumigatus str. Af293	AFU7G02020_T	249F8616_1B7D_4887_B21F_8F4CD926F619	105	117	6	5	0.633066	0.303352	71	145	48.97
Aspergillus fumigatus str. Af293	AFU2G03300_T	24D77589_C938_4FAC_B3AF_1E47102C8951	55	99	4	1	0.9496	0.59059	42	106	39.62
Aspergillus fumigatus str. Af293	AFU2G15380_T	24F6E2B5_C35E_49AB_934C_91B1A9A6BB73	230	388	4	2	0.363467	0.245787	228	388	58.76
Fusarium graminearum str. PH-1	FGRAMPH1_01G21947	250394E8_D19F_44DF_A7DF_982FDD2C3894	334	409	7	8	0.0863542	0.163364	325	413	78.69
Fusarium graminearum str. PH-1	FGRAMPH1_01G24757	25208F4D_64AE_4949_BA6E_239241E91A8F	287	429	2	3	0.106636	0.152409	286	429	66.67
Fusarium graminearum str. PH-1	FGRAMPH1_01G25867	25C9903F_CD9C_4C7E_9215_78F20645C452	125	164	1	2	0.889242	0.284678	7	267	2.62
Aspergillus fumigatus str. Af293	AFU2G17700_T	2655CFD7_87B9_4099_8E30_F3B07949C01D	145	293	4	2	0.278175	0.192167	139	296	46.96
Fusarium graminearum str. PH-1	FGRAMPH1_01G27905	2676E726_F0DA_4031_843F_B11F3BFEC821	72	158	2	3	0.0966861	0.170483	62	161	38.51
Aspergillus fumigatus str. Af293	AFU8G00720_T	26781B93_735D_4EAE_AE61_AF2433862A41	396	455	9	7	0.0857508	0.154196	132	591	22.34
Fusarium graminearum str. PH-1	FGRAMPH1_01G22483	26D3ECDD_2AB4_49DE_BD20_8E22B4D91E80	546	697	6	4	0.172873	0.297654	516	717	71.97
Aspergillus fumigatus str. Af293	AFU1G06150_T	26F08BFA_658E_4F64_9231_AEB44FE22BF4	445	361	3	3	0.24486	0.0701961	338	463	73
Aspergillus fumigatus str. Af293	AFU7G06490_T	2742257D_A1FF_4B49_8D80_1AAB039A2A45	333	262	1	1	0.081133	0.0858836	261	333	78.38
Aspergillus fumigatus str. Af293	AFU6G12450_T	275425C0_FB88_4F64_9C79_4663571C0A08	99	89	3	4	0.898879	0.937809	81	102	79.41
Fusarium graminearum str. PH-1	FGRAMPH1_01G20761	279258FC_0FA0_41AB_8649_CCEC963B72F0	374	363	3	2	0.696048	0.821055	268	453	59.16
Fusarium graminearum str. PH-1	FGRAMPH1_01G00301	2795F1F7_1E51_410A_9962_2FBAABE41B13	367	304	3	1	0.127316	0.0751382	295	372	79.3
Fusarium graminearum str. PH-1	FGRAMPH1_01G25981	279E6A80_3165_4D8B_855C_A9D52E0734C8	54	79	2	4	0.876491	0.476361	1	125	0.8
Aspergillus fumigatus str. Af293	AFU3G13630_T	27FAB131_4D35_482E_80F9_F4C0C7B210A1	234	265	2	2	0.0966056	0.0897226	29	495	5.86
Aspergillus fumigatus str. Af293	AFU4G11720_T	28F441F2_E96E_4E9F_A525_AC49B6E63214	613	478	1	2	0.329521	0.276174	477	613	77.81
Fusarium graminearum str. PH-1	FGRAMPH1_01G12505	2962E2D1_1AC8_4272_B7E2_04453D639950	238	308	3	4	0.0594874	0.0466425	227	308	73.7
Fusarium graminearum str. PH-1	FGRAMPH1_01G12651	2980E473_7060_4BD5_AA03_AB6A8608CB08	351	471	7	9	0.268635	0.455197	346	471	73.46
Aspergillus fumigatus str. Af293	AFU1G03160_T	29B3EEBD_0C24_4C08_93A3_798218890A65	280	364	2	1	0.0755093	0.0954887	279	364	76.65
Fusarium graminearum str. PH-1	FGRAMPH1_01G03769	2C79E359_17E7_4F7E_9A8F_AF54E570F162	539	678	1	2	0.195963	0.129824	538	678	79.35
Fusarium graminearum str. PH-1	FGRAMPH1_01G20855	2CF0FB89_5978_4CEB_AF8F_49BD91843E64	150	117	5	4	0.430371	0.343832	116	150	77.33
Fusarium graminearum str. PH-1	FGRAMPH1_01G10941	2DA208B4_EA9B_4F30_9177_2E5C8643F7F8	370	280	6	2	0.323857	0.114923	279	370	75.41
Fusarium graminearum str. PH-1	FGRAMPH1_01G07287	2E369827_3A13_42A5_8C50_2CBEA3FD111E	352	355	5	5	0.0301185	0.0597941	299	397	75.31
Fusarium graminearum str. PH-1	FGRAMPH1_01G18809	2E69B7BB_C3B5_40F1_8092_C7F646F6D5F3	282	202	1	1	0.116176	0.0897441	201	282	71.28
Fusarium graminearum str. PH-1	FGRAMPH1_01G21925	2E72C922_4043_4189_AA4F_E4C9F1A4C3B9	397	464	4	6	0.207484	0.189115	376	475	79.16
Fusarium graminearum str. PH-1	FGRAMPH1_01G16307	2E852F0C_1BA0_4B63_B255_09DA9AF15B63	211	291	2	1	0.22663	0.172438	187	305	61.31
Fusarium graminearum str. PH-1	FGRAMPH1_01G16369	2F2DA692_ECF0_4886_BE5A_11282036548C	81	142	1	2	0.522342	0.715629	80	142	56.34
Fusarium graminearum str. PH-1	FGRAMPH1_01G09971	2F5B3C4F_9F52_4063_99D3_A0DAF1364167	93	57	3	3	0.682843	0.573839	56	93	60.22
Fusarium graminearum str. PH-1	FGRAMPH1_01G15625	2FB07785_A07B_40E8_8DEE_BE50467C102A	378	442	3	2	0.170121	0.140442	352	454	77.53
Aspergillus fumigatus str. Af293	AFU3G01190_T	2B4C28EA_20AC_4493_8F4A_B1A82CBDD00D	202	457	5	2	0.230946	0.156583	200	457	43.76
Aspergillus fumigatus str. Af293	AFU7G08260_T	2BFA7235_2BD4_481E_9C56_A06565DEBE87	411	786	5	1	0.634235	0.408949	409	786	52.04
Aspergillus fumigatus str. Af293	AFU2G12690_T	2C1911F1_ACFA_433C_83E7_2D599FA005F7	112	148	3	2	0.163468	0.156262	110	148	74.32
Aspergillus fumigatus str. Af293	AFU1G10260_T	2C25937E_824C_469D_A129_0DC26099AFD0	224	158	2	2	0.702657	0.615892	157	224	70.09
Aspergillus fumigatus str. Af293	AFU8G02470_T	2C29A4D8_2A00_424C_AA11_36DDC74479D6	284	355	5	3	0.0499799	0.0549163	283	355	79.72
Aspergillus fumigatus str. Af293	AFU5G00700_T	2CAFDC63_EF47_4C87_B731_801EF72498D9	240	363	5	3	0.34114	0.301885	239	363	65.84
Aspergillus fumigatus str. Af293	AFU2G15820_T	2CC702D1_A777_4088_915C_8F2C99419C56	339	258	1	2	0.428279	0.506482	257	339	75.81
Aspergillus fumigatus str. Af293	AFU5G07690_T	2D3249FC_D7F1_48B1_B511_C6932FB87ECB	243	316	3	2	0.154397	0.177678	232	323	71.83
Aspergillus fumigatus str. Af293	AFU5G06150_T	2F08041B_5F89_4354_AADB_BA277936919D	159	88	4	2	0.283896	0.292844	51	188	27.13
Aspergillus fumigatus str. Af293	AFU1G17240_T	2F875E1B_98A2_4F76_B682_EA245B4C5A30	566	734	6	3	0.265779	0.353108	562	734	76.57
Aspergillus fumigatus str. Af293	AFU5G12190_T	2FB0A9EB_88EE_4654_926A_84A87C8649F8	229	232	7	5	0.19085	0.217189	192	259	74.13
Aspergillus fumigatus str. Af293	AFU2G07530_T	316C0CEA_F70D_49AB_979A_5446815B9E28	144	324	3	4	0.643826	0.365901	101	355	28.45
Aspergillus fumigatus str. Af293	AFU4G02890_T	31991F0F_70E9_4AAD_B535_85D72DBC1839	234	184	1	2	0.211974	0.263602	183	234	78.21
Aspergillus fumigatus str. Af293	AFU6G14450_T	32D4613D_914E_48A6_B7DB_FC5CC57C1219	307	465	4	2	0.35315	0.143056	249	504	49.4
Aspergillus fumigatus str. Af293	AFU8G01660_T	32FE70DF_8F2F_40FA_AA78_0DF3A341D5D9	147	216	2	1	0.125916	0.069244	133	222	59.91
Aspergillus fumigatus str. Af293	AFU4G14205_T	3330547C_333B_4FDA_B2B5_E5DC4FB8F63F	187	138	3	3	0.16589	0.221902	137	187	73.26
Aspergillus fumigatus str. Af293	AFU8G04680_T	33B55FC2_1A05_4EB3_ABF4_17839A0A065B	299	321	6	6	0.157621	0.0844885	269	342	78.65
Aspergillus fumigatus str. Af293	AFU1G09230_T	33CA50EA_DFAF_4E6D_A75A_759BF8704ECF	181	225	3	2	0.223166	0.301027	178	225	79.11
Aspergillus fumigatus str. Af293	AFU5G09530_T	341C9E8F_3419_473E_AE4B_AA49A4D42C19	186	318	6	1	0.107266	0.164015	184	318	57.86
Aspergillus fumigatus str. Af293	AFU2G01680_T	342BB86B_FAEC_4819_BE22_A196F9BB3501	464	454	8	4	0.077336	0.0853088	361	545	66.24
Aspergillus fumigatus str. Af293	AFU5G14670_T	346DD702_4F85_4DD4_917D_62F9E991157C	350	355	5	5	0.357943	0.285561	231	452	51.11
Aspergillus fumigatus str. Af293	AFU3G05575_T	34786243_6774_44A0_B25A_BA159A5A0ABC	152	218	8	1	0.29588	0.189812	126	242	52.07
Fusarium graminearum str. PH-1	FGRAMPH1_01G17889	34D8E990_1B89_4758_ACB6_F47FF39C81AB	188	82	4	2	0.732999	0.610596	75	188	39.89
Aspergillus fumigatus str. Af293	AFU5G14340_T	350E6DDB_BDC9_43D9_9156_CBC99A075BF4	264	262	5	4	0.0870788	0.0809294	217	302	71.85
Aspergillus fumigatus str. Af293	AFU5G13590_T	3555A2DF_BDCC_435D_B1E0_74B499D5A445	283	366	7	3	0.129316	0.171026	187	450	41.56
Aspergillus fumigatus str. Af293	AFU6G04770_T	3560BB1F_D046_4AA8_814B_45991462D54D	223	456	2	1	0.643619	0.605363	222	456	48.68
Fusarium graminearum str. PH-1	FGRAMPH1_01G09161	3567323C_1A40_4497_BCB0_2E8ED593F48B	887	730	9	7	0.117062	0.13372	710	894	79.42
Aspergillus fumigatus str. Af293	AFU1G07555_T	35948A72_95A5_4AD0_953E_F0121416A698	387	527	3	1	0.380911	0.3597	381	529	72.02
Fusarium graminearum str. PH-1	FGRAMPH1_01G00323	35D48414_3C00_4422_AFDE_ED24A80C593B	99	125	2	3	0.230423	0.184354	89	132	67.42
Aspergillus fumigatus str. Af293	AFU8G06300_T	35BA1B99_02D1_4B40_A672_E15B7345914F	238	125	2	2	0.142944	0.109965	123	238	51.68
Aspergillus fumigatus str. Af293	AFU2G03620_T	35DBFA83_7A41_48E7_A2F2_78AF08CE8092	429	297	7	6	0.232647	0.175122	261	445	58.65
Fusarium graminearum str. PH-1	FGRAMPH1_01G08559	36098436_BCAE_46CD_8DF6_32764C5ECC24	229	167	4	1	0.06	0.0687431	166	229	72.49
Aspergillus fumigatus str. Af293	AFU1G15820_T	36ED97AC_861F_4C7C_82BC_C66F534B077D	513	377	3	3	0.266355	0.199493	376	513	73.29
Fusarium graminearum str. PH-1	FGRAMPH1_01G10209	37F9972A_4A8F_46CD_AEF8_8CADB869E5D2	471	410	2	2	0.375833	0.231444	384	495	77.58
Aspergillus fumigatus str. Af293	AFU1G12870_T	37E041D2_CA66_42EC_B0CE_47DD2477041E	487	277	3	4	0.510525	0.337479	276	487	56.67
Aspergillus fumigatus str. Af293	AFU6G03930_T	387EF685_C14E_4E81_92B5_FC1410F63261	361	322	5	7	0.203033	0.194697	287	386	74.35
Aspergillus fumigatus str. Af293	AFU1G17542_T	38B2EEE6_3A0D_46F6_A534_5E36971E48EF	229	732	4	2	0.255689	0.346948	221	732	30.19
Aspergillus fumigatus str. Af293	AFU5G07760_T	38C4AD18_7C70_4F63_BEE8_51B9281C5744	485	592	3	1	0.152749	0.248029	475	598	79.43
Fusarium graminearum str. PH-1	FGRAMPH1_01G22631	398F4391_7F38_4C75_96F3_3DCD64F2BB46	299	240	2	2	0.599668	0.503377	239	299	79.93
Aspergillus fumigatus str. Af293	AFU4G03420_T	39AB3A40_10E4_4BC0_A752_67EA599BAC37	192	134	2	2	0.187961	0.106582	133	192	69.27
Fusarium graminearum str. PH-1	FGRAMPH1_01G25799	3C799D1B_909D_4185_A6F3_31FF02C8A4CD	150	442	5	4	0.115059	0.153727	131	446	29.37
Fusarium graminearum str. PH-1	FGRAMPH1_01G05239	3C8C48DD_BFFA_48DB_8A25_5E57C85572D8	139	214	5	4	0.501747	0.224326	121	221	54.75
Fusarium graminearum str. PH-1	FGRAMPH1_01G20229	3CCE4A82_EA89_4C52_B416_E8CD83B39F4F	126	82	3	3	0.428098	0.401521	81	126	64.29
Fusarium graminearum str. PH-1	FGRAMPH1_01G09549	3D66ED1E_AA40_44C1_84C4_C98FE0D57B5C	350	436	7	5	0.0993486	0.159817	338	439	76.99
Fusarium graminearum str. PH-1	FGRAMPH1_01G15917	3E1D9F27_030E_41AC_B96C_48575BEAADCE	293	366	1	2	0.439455	0.486286	292	366	79.78
Fusarium graminearum str. PH-1	FGRAMPH1_01G06249	3E2FA235_44F7_4C82_905E_B620C21717D6	77	145	2	3	0.86053	0.426739	68	148	45.95
Fusarium graminearum str. PH-1	FGRAMPH1_01G03961	3F63BDC2_0F08_4190_91DE_E2D19B4966FD	100	91	3	4	0.840397	0.520018	79	110	71.82
Fusarium graminearum str. PH-1	FGRAMPH1_01G12453	3FF3D29D_A4C7_43F8_BA5A_4B1A2F212F28	399	537	2	3	0.125856	0.118866	398	537	74.12
Aspergillus fumigatus str. Af293	AFU2G14450_T	3A1589F7_5369_49E8_969F_01EB65BCD724	374	387	6	4	0.288759	0.276047	335	419	79.95
Aspergillus fumigatus str. Af293	AFU2G15810_T	3A5B5BFF_B9FC_4BE3_BFA7_B248EE1F8BBE	160	115	3	3	0.85876	0.836758	114	160	71.25
Aspergillus fumigatus str. Af293	AFU3G07400_T	3AB7EBC1_4DBE_4926_A81F_6EE589C2C0A7	436	321	2	3	0.260065	0.303164	305	440	69.32
Aspergillus fumigatus str. Af293	AFU6G03310_T	3AF57E98_4D1F_46AA_BEA2_A4EE1087CB1A	212	271	2	1	0.0639665	0.0664354	211	271	77.86
Aspergillus fumigatus str. Af293	AFU6G03810_T	3B421592_8F07_4D3E_879E_E76556E20E8C	255	173	4	3	0.18132	0.15866	164	255	64.31
Aspergillus fumigatus str. Af293	AFU7G06210_T	3B44E2A2_3F3E_44BD_A8DC_F0F33E9C3F7E	446	313	3	4	0.235975	0.164555	304	449	67.71
Aspergillus fumigatus str. Af293	AFU5G10250_T	3BDDDEBF_980D_45AE_A5E8_BAE6CD3B186F	210	167	3	4	0.617115	0.540467	166	210	79.05
Aspergillus fumigatus str. Af293	AFU1G10140_T	3C0AAB77_6AF0_48C5_A057_61A4C7D65573	280	355	3	2	0.252849	0.22832	279	355	78.59
Aspergillus fumigatus str. Af293	AFU3G08490_T	3C31B571_A7BC_4840_B129_7AEE8F310DB9	178	239	3	2	0.22178	0.135172	176	239	73.64
Aspergillus fumigatus str. Af293	AFU5G01220_T	3C92488D_E877_46BE_8930_76DECAEC47F5	381	647	3	2	0.144225	0.269163	363	661	54.92
Aspergillus fumigatus str. Af293	AFU1G06340_T	3CD6E1B3_5FD5_43CD_85A5_D0FCA9262DA7	186	135	4	4	0.225725	0.0914044	134	186	72.04
Aspergillus fumigatus str. Af293	AFU6G12920_T	3DA65AAB_152C_47E8_BFDE_6C7968F99B0F	161	111	3	1	0.346715	0.46181	109	161	67.7
Aspergillus fumigatus str. Af293	AFU2G10710_T	3E15F841_E429_4786_AAB7_11B2E4007F0F	316	444	7	5	0.504152	0.405375	315	444	70.95
Aspergillus fumigatus str. Af293	AFU6G09440_T	3E8453C8_D056_4B31_8AC5_9DDED7E5C111	448	485	5	5	0.129711	0.155618	399	523	76.29
Aspergillus fumigatus str. Af293	AFU6G02010_T	3ED7BD44_471F_47E2_9A70_9CBE736AD730	375	296	1	2	0.454036	0.27581	295	375	78.67
Aspergillus fumigatus str. Af293	AFU1G00350_T	3EEB7F5B_6D04_4B0A_87F8_52CE549D12C3	487	420	5	5	0.113165	0.104465	398	502	79.28
Aspergillus fumigatus str. Af293	AFU7G06460_T	3EF00C7E_EF40_478E_B60E_9F7D27E83CDC	345	320	3	1	0.0581907	0.0669625	286	370	77.3
Aspergillus fumigatus str. Af293	AFU3G02150_T	3F0D00BC_45D8_46D0_81AE_297C8DD0C7BE	449	423	5	4	0.176147	0.135423	346	511	67.71
Aspergillus fumigatus str. Af293	AFU5G14860_T	3F327801_03A2_4714_9C29_A6C4CE5AC269	135	168	4	3	0.12902	0.121242	134	168	79.76
Aspergillus fumigatus str. Af293	AFU3G00980_T	406C4049_FB2A_48DF_B3F2_35FBF5120524	505	496	13	9	0.159981	0.117434	398	585	68.03
Aspergillus fumigatus str. Af293	AFU2G14655_T	4081AF21_C50A_4855_A24F_D6D40A5C3F23	453	518	7	5	0.199266	0.163782	403	555	72.61
Aspergillus fumigatus str. Af293	AFU5G01490_T	40AEF1EC_5890_489A_B43A_9FEB997BA993	192	54	2	3	0.444845	0.465043	49	192	25.52
Aspergillus fumigatus str. Af293	AFU2G00110_T	40E7CAE0_FC6F_4ABA_B974_A811B72A8861	462	486	6	10	0.0697076	0.130867	346	582	59.45
Aspergillus fumigatus str. Af293	AFU3G06720_T	4107EFD9_1B2B_42C8_AC07_AC38CFC3C3C8	350	244	1	2	0.385227	0.13708	243	350	69.43
Aspergillus fumigatus str. Af293	AFU1G02300_T	414D94F8_D3C7_4DF2_86F8_F590BD2F536C	109	102	3	2	0.906761	0.562295	67	132	50.76
Aspergillus fumigatus str. Af293	AFU6G10670_T	42607FAF_4D58_4921_905B_81798D69DBDC	311	372	5	3	0.355635	0.570848	282	392	71.94
Fusarium graminearum str. PH-1	FGRAMPH1_01G12957	4278A7D8_6A5B_4D9F_8567_4910E741E653	241	325	3	3	0.226139	0.230018	240	325	73.85
Aspergillus fumigatus str. Af293	AFU3G14670_T	42EDB6BB_2021_47E7_9F27_85E8FB6B68F2	443	484	6	5	0.338583	0.113686	323	581	55.59
Aspergillus fumigatus str. Af293	AFU1G00330_T	430D0385_81FA_484E_849E_11AE4BC7CD79	64	237	4	2	0.867677	0.418948	57	240	23.75
Aspergillus fumigatus str. Af293	AFU7G02190_T	432BC8E5_1BF7_4C1D_8954_B26E21714105	233	227	7	6	0.661093	0.498092	198	253	78.26
Fusarium graminearum str. PH-1	FGRAMPH1_01G16691	4380FF10_B00A_440C_8C17_9683A37FBE3C	157	195	3	1	0.546685	0.584526	138	210	65.71
Fusarium graminearum str. PH-1	FGRAMPH1_01G12387	438518AD_9834_4B8E_A7B4_FF24CC55D2F3	388	412	3	3	0.160977	0.127636	353	444	79.5
Fusarium graminearum str. PH-1	FGRAMPH1_01G27065	43AB8523_7457_4684_85E7_F8481DBE6E9D	412	931	2	3	0.188727	0.188414	408	931	43.82
Fusarium graminearum str. PH-1	FGRAMPH1_01G08177	43DD4B70_E774_400D_968D_B677F3A7F6E9	895	961	7	8	0.245056	0.196801	812	1022	79.45
Fusarium graminearum str. PH-1	FGRAMPH1_01G20443	43F3311A_DEC3_44FD_909B_80B3EBA4BAD7	146	194	2	1	0.196408	0.178576	137	199	68.84
Fusarium graminearum str. PH-1	FGRAMPH1_01G15425	43F7C0D7_3E6A_4F0E_BA25_B133A0E577E7	182	258	2	1	0.224153	0.194857	157	278	56.47
Fusarium graminearum str. PH-1	FGRAMPH1_01G16655	4427F4AA_7BBF_459D_A8F2_3788BD7108A0	508	369	5	3	0.179634	0.126793	350	523	66.92
Fusarium graminearum str. PH-1	FGRAMPH1_01G13097	442F1D2A_2449_4AA7_890A_12CDBCB982AD	381	242	4	2	0.161312	0.147431	241	381	63.25
Fusarium graminearum str. PH-1	FGRAMPH1_01G25009	446718E6_CB9D_4757_8F6A_CEC7A998C52D	214	325	2	1	0.221068	0.231696	212	325	65.23
Aspergillus fumigatus str. Af293	AFU2G13860_T	4467C376_71C3_4FCD_8E22_78045390945E	142	103	2	2	0.495743	0.289746	98	143	68.53
Fusarium graminearum str. PH-1	FGRAMPH1_01G22825	450ACD06_A04B_4D91_A31A_714A7C6105AB	406	790	2	1	0.772255	0.798588	402	790	50.89
Fusarium graminearum str. PH-1	FGRAMPH1_01G27801	453E4E40_F184_4103_B92A_CDF25FC63C0C	119	67	2	2	0.83585	0.723119	66	119	55.46
Fusarium graminearum str. PH-1	FGRAMPH1_01G14729	456A6C23_2816_49F4_B26D_E1C923F44128	421	573	1	1	0.0361758	0.0696894	420	573	73.3
Aspergillus fumigatus str. Af293	AFU2G05170_T	458B6D70_49CF_407A_9AAA_238F4ED7BAB3	237	441	6	3	0.206247	0.311338	166	491	33.81
Aspergillus fumigatus str. Af293	AFU8G02770_T	45A8CADA_86BA_452C_B4B3_428D90DAE0CE	151	141	5	4	0.0654364	0.105121	127	162	78.4
Aspergillus fumigatus str. Af293	AFU7G04760_T	45FFCFBB_115E_4312_864D_B637F8E6062E	492	630	8	5	0.0608197	0.170962	472	644	73.29
Aspergillus fumigatus str. Af293	AFU5G13730_T	46725594_B265_49E5_9051_9400974A0A3F	359	242	2	1	0.239913	0.229697	239	359	66.57
Aspergillus fumigatus str. Af293	AFU3G05340_T	469C0FAB_0C38_4CFB_8C89_017E094C90B2	226	410	5	3	0.282396	0.119839	169	464	36.42
Fusarium graminearum str. PH-1	FGRAMPH1_01G09117	46A441B8_6591_4FC1_889E_1647F0017271	600	1073	3	4	0.23658	0.352964	599	1073	55.82
Fusarium graminearum str. PH-1	FGRAMPH1_01G04841	46BD201B_AAA9_4113_BBF0_6930791CE98A	168	215	2	2	0.890818	0.65511	144	230	62.61
Fusarium graminearum str. PH-1	FGRAMPH1_01G01417	472130EB_F385_43CF_B7ED_E5F6E231D486	120	76	3	3	0.589015	0.463171	75	120	62.5
Aspergillus fumigatus str. Af293	AFU1G16150_T	473DA3AF_7B9F_4499_9205_05E5E1BC8881	153	120	2	2	0.0631085	0.114403	109	155	70.32
Aspergillus fumigatus str. Af293	AFU7G08231_T	47EDBFF2_1CCC_485B_8AEB_02DCB5D9F33A	337	238	2	3	0.14205	0.16474	213	349	61.03
Aspergillus fumigatus str. Af293	AFU4G07320_T	485C3511_88BC_4456_8795_1230DA51DBFF	182	130	2	3	0.420826	0.23172	129	182	70.88
Aspergillus fumigatus str. Af293	AFU5G08770_T	48D3A97C_D9B9_4244_9862_3DEE376FA3EE	609	766	5	2	0.640103	0.703921	586	784	74.74
Fusarium graminearum str. PH-1	FGRAMPH1_01G11951	491C2836_E2A5_4A49_AD3E_73A0D6E2C6FD	276	292	1	2	0.0883562	0.0475209	248	314	78.98
Aspergillus fumigatus str. Af293	AFU1G02160_T	492C5C2C_F6CB_4CC8_AA45_1F53A0C4BB2F	233	178	2	2	0.591179	0.615271	177	233	75.97
Fusarium graminearum str. PH-1	FGRAMPH1_01G14885	4A508466_59C8_442D_8EAA_40142844D25F	262	353	3	4	0.620132	0.494046	260	353	73.65
Fusarium graminearum str. PH-1	FGRAMPH1_01G04227	4A5DC9E9_54A1_44D8_95E0_D4EDE9C75D98	393	473	9	7	0.0851921	0.125545	383	480	79.79
Fusarium graminearum str. PH-1	FGRAMPH1_01G24087	4AB152BE_6F89_4DBE_A624_7A94BA56C026	107	69	2	3	0.795957	0.930706	68	107	63.55
Fusarium graminearum str. PH-1	FGRAMPH1_01G23437	4B1BA7CD_AA2A_4BA6_922A_F589DE339893	445	321	4	3	0.374706	0.11723	311	452	68.81
Fusarium graminearum str. PH-1	FGRAMPH1_01G20751	4B768490_3DA0_44D8_B9D3_5CBD1A63DEFE	577	399	3	1	0.5308	0.376573	398	577	68.98
Fusarium graminearum str. PH-1	FGRAMPH1_01G09187	4F139CBA_B342_4F9B_8675_854A1735C1A1	302	415	3	2	0.155111	0.19978	273	433	63.05
Fusarium graminearum str. PH-1	FGRAMPH1_01G06163	4FF5BEFC_283A_4575_A239_B12E5B7C9557	626	485	4	3	0.67706	0.612305	478	626	76.36
Aspergillus fumigatus str. Af293	AFU6G00130_T	4A7AD3E5_2E1A_48B9_82C0_435A8AFC25AD	507	498	7	4	0.127699	0.104088	440	555	79.28
Aspergillus fumigatus str. Af293	AFU5G08440_T	4A8D88FA_B643_4C75_82AE_5000FAC7AAA6	286	510	4	2	0.119043	0.177315	285	510	55.88
Aspergillus fumigatus str. Af293	AFU6G02830_T	4AC06E79_BEFD_42BA_8838_A358FBC10B5E	130	143	3	3	0.448579	0.370594	113	157	71.97
Aspergillus fumigatus str. Af293	AFU3G01230_T	4BFE803F_04C5_4EB0_9B66_46280407F657	619	532	8	7	0.158768	0.119029	362	747	48.46
Aspergillus fumigatus str. Af293	AFU4G03500_T	4C706644_0022_4A56_A560_29AE0B84A166	263	241	3	2	0.647722	0.689168	121	370	32.7
Aspergillus fumigatus str. Af293	AFU1G17140_T	4DCA1593_4F44_4A68_A350_BFAC7BD83491	297	350	6	5	0.0693721	0.0897909	275	366	75.14
Aspergillus fumigatus str. Af293	AFU1G02390_T	4DED1B45_ECD1_4208_A48F_098AF62F04F4	501	293	6	5	0.332183	0.162075	229	536	42.72
Aspergillus fumigatus str. Af293	AFU2G16570_T	4EFB4960_4391_428B_A8DE_B953589562C7	364	333	5	3	0.215114	0.0798312	308	386	79.79
Aspergillus fumigatus str. Af293	AFU1G16160_T	4F7EAA0D_D3E9_4549_A3A1_CF6E1CC95CCA	160	165	3	3	0.333676	0.388437	112	203	55.17
Aspergillus fumigatus str. Af293	AFU2G11400_T	4F8060E2_80BF_48AB_824D_24B2AC2075D1	297	307	8	4	0.284801	0.113121	203	375	54.13
Aspergillus fumigatus str. Af293	AFU2G00890_T	4FF30D0B_545B_4E00_9C1E_57914D8F4899	121	75	1	3	0.331077	0.25004	74	121	61.16
Fusarium graminearum str. PH-1	FGRAMPH1_01G03583	504EEE47_C959_4DBF_A6D3_F23C10B04871	406	469	5	4	0.157473	0.501663	270	583	46.31
Aspergillus fumigatus str. Af293	AFU6G10850_T	50829943_CBB9_466A_8829_A3D4FA117627	323	508	6	4	0.0908142	0.221327	322	508	63.39
Fusarium graminearum str. PH-1	FGRAMPH1_01G24883	50BC4F90_810E_4705_8806_7E04C72430B1	90	59	4	3	0.564186	0.402954	58	90	64.44
Aspergillus fumigatus str. Af293	AFU1G01920_T	50D211AC_5FE1_42C2_B083_0050B61ABE29	303	361	7	5	0.344695	0.319302	284	373	76.14
Fusarium graminearum str. PH-1	FGRAMPH1_01G23185	510FADB6_D623_44A7_B738_7097B12EAA60	167	195	4	3	0.0695329	0.0867472	115	244	47.13
Fusarium graminearum str. PH-1	FGRAMPH1_01G05763	511CD594_D2EB_48AF_A2F3_7EA36F6DFAA9	319	412	5	8	0.191704	0.199705	308	417	73.86
Fusarium graminearum str. PH-1	FGRAMPH1_01G16317	515D619C_5D4E_4DFE_B549_4979D5B61DB2	125	164	1	1	0.149914	0.251668	124	164	75.61
Aspergillus fumigatus str. Af293	AFU3G13300_T	519D184A_E6FA_48A3_BBC7_B8122F4F2D9F	1299	835	4	3	0.862561	0.849534	832	1299	64.05
Fusarium graminearum str. PH-1	FGRAMPH1_01G05317	51EC2347_F350_4C2D_96EA_402B8E3D769D	324	386	2	1	0.224158	0.199946	314	393	79.9
Fusarium graminearum str. PH-1	FGRAMPH1_01G11159	52A0D912_0825_484D_B376_8F506AC166DF	188	197	3	1	0.218197	0.380737	137	240	57.08
Fusarium graminearum str. PH-1	FGRAMPH1_01G20951	535BEA59_1873_44DF_98E2_1CBE6EA67E47	408	538	2	1	0.0603703	0.119638	393	550	71.45
Fusarium graminearum str. PH-1	FGRAMPH1_01G13459	536CCF56_1481_434D_98FF_821338B663F7	376	502	5	4	0.268394	0.245397	370	502	73.71
Aspergillus fumigatus str. Af293	AFU2G03040_T	536D25EC_A43E_457A_A8E8_7F61DA6FFD36	192	117	4	5	0.402017	0.39381	106	196	54.08
Fusarium graminearum str. PH-1	FGRAMPH1_01G25583	5429CE40_C137_4C87_8475_04949FCB4BB3	129	165	2	1	0.1303	0.147033	119	171	69.59
Fusarium graminearum str. PH-1	FGRAMPH1_01G20967	543A46E0_868D_46FA_A36B_8A42EDF05F6B	266	284	6	4	0.662563	0.582018	239	300	79.67
Aspergillus fumigatus str. Af293	AFU2G15270_T	54C64E1C_8EF2_4481_82EC_7589996E8AC3	189	173	4	3	0.139725	0.356328	155	202	76.73
Fusarium graminearum str. PH-1	FGRAMPH1_01G02427	5520A120_1C5E_410E_817A_B9A298C7E1DF	461	476	8	6	0.281529	0.248299	413	518	79.73
Aspergillus fumigatus str. Af293	AFU7G01105_T	55C0F628_A3E4_4029_8DE8_121A585E2C21	112	203	1	2	0.256482	0.287493	56	238	23.53
Fusarium graminearum str. PH-1	FGRAMPH1_01G18943	56341CD4_4CEA_4B9C_99FD_D7089896FA40	212	123	3	2	0.882339	0.85622	122	212	57.55
Fusarium graminearum str. PH-1	FGRAMPH1_01G12293	5680F1BE_4CF5_4ACB_B000_17C572B5E3E2	319	427	5	4	0.366543	0.123628	218	512	42.58
Fusarium graminearum str. PH-1	FGRAMPH1_01G00579	56FC7064_DE00_461E_8FFD_765360C9AD19	232	159	3	1	0.377222	0.166116	158	232	68.1
Aspergillus fumigatus str. Af293	AFU5G04340_T	56A7C86C_638E_4625_97B6_D9A961D2769D	782	859	7	4	0.438202	0.498992	712	921	77.31
Fusarium graminearum str. PH-1	FGRAMPH1_01G09441	57E0DC8C_7B2A_4E39_8097_10A8879BF05F	195	146	3	1	0.448619	0.252281	145	195	74.36
Aspergillus fumigatus str. Af293	AFU6G11780_T	58966065_E1E9_47D0_9968_7D3B502687A8	470	573	2	1	0.166415	0.236826	450	591	76.14
Aspergillus fumigatus str. Af293	AFU5G00620_T	58C479C7_B54A_48F6_92AD_B909EF030D3C	248	420	8	3	0.28129	0.230791	180	470	38.3
Aspergillus fumigatus str. Af293	AFU6G06930_T	58D69536_1217_410F_B873_7769515B410B	247	252	10	9	0.0708822	0.0628357	69	346	19.94
Aspergillus fumigatus str. Af293	AFU3G00510_T	58FC8686_1F77_4EDA_AF51_4F7273185A5B	290	200	1	3	0.326386	0.362434	196	290	67.59
Aspergillus fumigatus str. Af293	AFU6G09760_T	5923C949_2C29_4FB7_BD6B_D0D8362DB272	491	508	7	3	0.196075	0.0711094	376	604	62.25
Fusarium graminearum str. PH-1	FGRAMPH1_01G18111	59D1817B_A707_4EEF_8324_D16DE6B01645	464	499	4	3	0.809066	0.782635	414	540	76.67
Fusarium graminearum str. PH-1	FGRAMPH1_01G26387	5B8D7F5B_851B_4674_B25B_EE6781CBD84B	111	143	3	3	0.681433	0.690871	110	143	76.92
Fusarium graminearum str. PH-1	FGRAMPH1_01G24505	5B99F690_061F_46D2_BC34_CF43667867A7	357	257	2	2	0.581679	0.754711	256	357	71.71
Fusarium graminearum str. PH-1	FGRAMPH1_01G27353	5BF69C8A_81A7_4FC2_AFB1_2E28960D7511	470	600	2	2	0.20187	0.202858	469	600	78.17
Fusarium graminearum str. PH-1	FGRAMPH1_01G04797	5C39B5D3_81E8_40BC_8D3D_5306CE7D5375	541	633	3	4	0.402065	0.275009	435	715	60.84
Fusarium graminearum str. PH-1	FGRAMPH1_01G05583	5CF95AEE_58F9_4B2C_A542_3F8F541AE4B7	202	218	2	3	0.197917	0.157	183	233	78.54
Fusarium graminearum str. PH-1	FGRAMPH1_01G06997	5E43DF08_3169_4791_9852_F0D3C5BB79B1	228	152	2	2	0.635775	0.799168	151	228	66.23
Fusarium graminearum str. PH-1	FGRAMPH1_01G14205	5F932EDA_B4C7_441D_9CC2_4F9053975174	534	418	3	3	0.229861	0.0854486	417	534	78.09
Fusarium graminearum str. PH-1	FGRAMPH1_01G10649	5FEAC229_394C_4592_888C_9DDCF4E393B6	270	243	3	4	0.245962	0.22707	221	284	77.82
Aspergillus fumigatus str. Af293	AFU3G06492_T	5A9322B2_2E2A_4AE7_98BD_000DE66ABCAC	149	112	5	4	0.452088	0.367226	92	164	56.1
Aspergillus fumigatus str. Af293	AFU6G10030_T	5BD7A1D5_D551_4922_8DD7_8E400E2C2E6C	293	324	4	3	0.343832	0.238277	265	343	77.26
Aspergillus fumigatus str. Af293	AFU1G05340_T	5C0CA9DB_3DCF_4261_9D2D_734952795CF8	221	147	4	4	0.37725	0.450351	146	221	66.06
Aspergillus fumigatus str. Af293	AFU5G01370_T	5C11CB2D_4327_4A48_B83C_9D2ADA5438E8	319	256	2	2	0.298165	0.140088	255	319	79.94
Aspergillus fumigatus str. Af293	AFU2G13265_T	5D175018_AACB_447F_934A_F37D43C56369	181	209	3	1	0.293709	0.212303	154	233	66.09
Aspergillus fumigatus str. Af293	AFU3G14660_T	5D4718E3_138F_45D8_B735_9F5837E95528	85	84	3	2	0.753104	0.605063	73	94	77.66
Aspergillus fumigatus str. Af293	AFU4G12140_T	5FED910E_8AFE_4D31_9404_F73C455B73D5	489	465	5	5	0.0925429	0.14883	404	542	74.54
Aspergillus fumigatus str. Af293	AFU6G02340_T	602A7546_4A08_4EC5_961A_1560FB56C51E	476	438	8	7	0.388973	0.448797	382	521	73.32
Aspergillus fumigatus str. Af293	AFU2G13150_T	60C842F2_03D8_4BCD_B086_B82EB596FDE7	182	292	6	3	0.879065	0.612405	181	292	61.99
Aspergillus fumigatus str. Af293	AFU1G05660_T	612B3065_3686_4E99_8F95_39F377765DCC	187	144	1	2	0.533559	0.547538	136	191	71.2
Aspergillus fumigatus str. Af293	AFU7G00090_T	614F3430_8CD1_4BC4_B25F_4C46DCF76B44	396	1486	2	4	0.201085	0.189515	378	1494	25.3
Aspergillus fumigatus str. Af293	AFU7G04150_T	6164D5AF_7AE5_42FE_8AE6_0755FCBE9DBF	173	138	2	3	0.322475	0.399208	137	173	79.19
Fusarium graminearum str. PH-1	FGRAMPH1_01G16315	61C097E5_293D_487B_882F_1D376426B8C2	130	143	3	2	0.608195	0.371034	115	152	75.66
Fusarium graminearum str. PH-1	FGRAMPH1_01G17783	61D3E8B0_D17A_45A0_A096_1D3EC14A1CC5	565	805	3	1	0.396548	0.436291	525	836	62.8
Aspergillus fumigatus str. Af293	AFU4G00590_T	6224450D_E532_43AF_A9B3_2F4AB4BFF3FF	369	406	8	5	0.231429	0.155795	326	445	73.26
Aspergillus fumigatus str. Af293	AFU2G17515_T	625CEFEF_CD88_4D41_8156_8B139375D6CA	163	651	9	2	0.437956	0.263655	101	695	14.53
Aspergillus fumigatus str. Af293	AFU4G03645_T	62ABABEA_A93E_4C34_9626_0C4CB0E70F17	206	115	3	4	0.247763	0.273679	114	206	55.34
Aspergillus fumigatus str. Af293	AFU5G01405_T	63170B0D_54BA_475A_98B7_44AB1FD7D81E	371	748	11	4	0.691956	0.39218	370	748	49.47
Aspergillus fumigatus str. Af293	AFU2G00090_T	6333F4E4_762F_4069_8EAE_B03B5245C511	510	1463	1	4	0.167352	0.221484	489	1479	33.06
Aspergillus fumigatus str. Af293	AFU1G17460_T	63AA7358_BE41_4734_A9A4_62F35A3FD5CC	562	605	5	3	0.228728	0.207927	503	644	78.11
Aspergillus fumigatus str. Af293	AFU8G05690_T	640229FA_0DF8_4C69_898B_B4F446C8349C	276	216	2	2	0.347741	0.209934	215	276	77.9
Fusarium graminearum str. PH-1	FGRAMPH1_01G27681	652FB6F8_72D8_40A2_9968_47F2CCB77722	398	443	1	2	0.412599	0.37176	343	490	70
Aspergillus fumigatus str. Af293	AFU2G14330_T	6545B692_B72B_4BEB_B78F_AA4BB12CEFE2	182	124	2	2	0.807175	0.822421	123	182	67.58
Fusarium graminearum str. PH-1	FGRAMPH1_01G07997	65B860FB_A3BE_49FA_87CC_59042303B4B7	177	137	2	2	0.109749	0.0973204	136	177	76.84
Aspergillus fumigatus str. Af293	AFU7G04370_T	65CD65A1_A5C2_4FE4_93D4_243D96F5B6A6	246	362	2	2	0.136035	0.0649685	222	375	59.2
Aspergillus fumigatus str. Af293	AFU3G02550_T	66203247_93BE_46B3_9FD7_680DAA121B6A	601	790	7	7	0.207642	0.293844	540	836	64.59
Aspergillus fumigatus str. Af293	AFU6G03720_T	66256A4C_C6A8_40D2_9BE7_275147499D99	419	491	8	6	0.220917	0.115591	286	593	48.23
Aspergillus fumigatus str. Af293	AFU2G01390_T	669B8BF1_8DDC_497D_80B7_6404539912E3	209	292	2	1	0.144519	0.123241	208	292	71.23
Aspergillus fumigatus str. Af293	AFU6G06390_T	66DB5238_1457_45D7_8814_C1F344E6A34F	62	235	2	1	0.422387	0.0876898	61	235	25.96
Aspergillus fumigatus str. Af293	AFU1G14310_T	67078132_CC61_4814_9CAC_497CD871C839	466	663	9	4	0.414476	0.339117	349	744	46.91
Aspergillus fumigatus str. Af293	AFU1G01530_T	6721B6DE_0352_4B91_B0D0_44713BD74E60	267	194	1	1	0.16674	0.177092	193	267	72.28
Aspergillus fumigatus str. Af293	AFU4G03080_T	6745DC3A_A909_46FF_8250_AA205B6CE0FE	120	221	2	1	0.078655	0.072652	112	221	50.68
Fusarium graminearum str. PH-1	FGRAMPH1_01G15657	678E455A_5DBF_4367_810F_26EDB8A5594B	330	315	6	3	0.131387	0.0764527	267	375	71.2
Fusarium graminearum str. PH-1	FGRAMPH1_01G12187	67C8E506_905E_4EE2_8932_AEDD3083F426	543	651	7	7	0.313925	0.237238	411	758	54.22
Aspergillus fumigatus str. Af293	AFU5G11200_T	68258624_067F_4813_AB16_77F7EFF39D2D	120	141	4	1	0.336164	0.179826	85	174	48.85
Fusarium graminearum str. PH-1	FGRAMPH1_01G03269	683DF3A3_6FA5_47F7_B18E_33D1115A47A5	79	79	1	4	0.368722	0.256932	57	97	58.76
Aspergillus fumigatus str. Af293	AFU3G01590_T	68E318D2_520E_4E78_8E50_A1B4A6B17C4E	324	311	8	8	0.599399	0.276093	80	509	15.72
Fusarium graminearum str. PH-1	FGRAMPH1_01G19271	6963A3E5_BBDD_4B96_839D_729DEC1D03F3	751	565	6	5	0.386379	0.245605	564	751	75.1
Fusarium graminearum str. PH-1	FGRAMPH1_01G22701	697A3CA7_F9BE_4556_A4D3_6AF89ECBC968	296	506	3	4	0.452925	0.673023	295	506	58.3
Fusarium graminearum str. PH-1	FGRAMPH1_01G12363	6A6B8B6E_6963_458D_98B7_B498D03294C8	255	296	2	1	0.130507	0.13775	237	310	76.45
Fusarium graminearum str. PH-1	FGRAMPH1_01G20035	6ABDE494_3A31_4D98_87DD_20CA55EBD491	270	408	3	1	0.622643	0.574411	144	506	28.46
Fusarium graminearum str. PH-1	FGRAMPH1_01G05185	6B1EA862_8097_4691_BAAF_0399613152EB	82	92	1	3	0.495633	0.370897	67	103	65.05
Fusarium graminearum str. PH-1	FGRAMPH1_01G09239	6C23A4D6_FA80_4495_BAAD_A39D3DF5E17C	137	489	2	1	0.190133	0.106534	128	489	26.18
Fusarium graminearum str. PH-1	FGRAMPH1_01G11099	6C29196F_7373_4B94_B602_48CA8F5B20D8	463	460	5	5	0.192483	0.267781	401	514	78.02
Fusarium graminearum str. PH-1	FGRAMPH1_01G08093	6C3F3E3D_8597_464E_A228_24552B2D8735	635	752	11	11	0.112342	0.124373	603	772	78.11
Fusarium graminearum str. PH-1	FGRAMPH1_01G13867	6CECE821_1D68_4178_9B22_A9F690FD5FBF	310	250	2	1	0.0721323	0.0753716	247	310	79.68
Fusarium graminearum str. PH-1	FGRAMPH1_01G00081	6E9EBC15_8039_4696_AAD2_2735972F51E4	314	318	3	2	0.155085	0.0737204	258	364	70.88
Fusarium graminearum str. PH-1	FGRAMPH1_01G04083	6EBA28E4_9BEC_4C96_A028_704A7ED6C78A	324	393	3	2	0.147031	0.16623	312	402	77.61
Fusarium graminearum str. PH-1	FGRAMPH1_01G12099	6F6B1227_33B0_4FA6_A565_406F54E98326	122	90	4	3	0.229517	0.454933	73	131	55.73
Aspergillus fumigatus str. Af293	AFU2G09680_T	6A08FD0A_2F82_4A83_9BFC_8EC258760D20	563	548	5	3	0.595468	0.519554	483	617	78.28
Aspergillus fumigatus str. Af293	AFU3G13080_T	6B8875FA_EDA5_483C_A744_F6FB18A31B6D	394	265	4	4	0.407467	0.250747	264	394	67.01
Aspergillus fumigatus str. Af293	AFU2G10370_T	6C2D784D_8D8D_46B6_81F3_C8991C39404D	267	239	2	3	0.629166	0.701009	131	344	38.08
Aspergillus fumigatus str. Af293	AFU4G07440_T	6CDDCBCD_D27D_45A1_82BD_0755902BDAB3	320	413	6	5	0.347962	0.316313	315	413	76.27
Aspergillus fumigatus str. Af293	AFU1G02890_T	6D184ADB_3A07_4F7C_B5BC_F77B18CEA00C	250	199	3	3	0.473356	0.464324	198	250	79.2
Aspergillus fumigatus str. Af293	AFU4G07150_T	6D998D6F_E139_4609_A1A2_D044CE5ADAE4	149	78	3	2	0.462937	0.372026	68	154	44.16
Aspergillus fumigatus str. Af293	AFU5G11640_T	6E6E7C9D_0880_43A4_97A5_E420297EDBDF	278	203	2	2	0.701116	0.501078	202	278	72.66
Aspergillus fumigatus str. Af293	AFU6G12220_T	6F147A29_79E5_407C_A2DB_B7881A2FF23D	194	223	1	2	0.211908	0.159927	169	240	70.42
Aspergillus fumigatus str. Af293	AFU1G06180_T	6F5B7F5A_9210_457C_A42A_DE5AF1FB2C25	290	563	12	5	0.11512	0.31647	262	574	45.64
Aspergillus fumigatus str. Af293	AFU2G00730_T	6F893D53_E4E4_4689_886D_933E6AC58050	395	462	3	1	0.0527114	0.0446416	375	477	78.62
Aspergillus fumigatus str. Af293	AFU1G01050_T	6FCD3C5F_944E_436B_9C9A_7B31D65C0DC5	296	405	3	2	0.409674	0.399582	294	405	72.59
Fusarium graminearum str. PH-1	FGRAMPH1_01G11825	7062427C_EDB2_461D_B087_D95E890514C1	404	674	1	3	0.163892	0.108635	403	674	59.79
Fusarium graminearum str. PH-1	FGRAMPH1_01G13345	707BE569_05D1_401B_9825_FAED910E4825	648	495	5	3	0.159287	0.153034	493	648	76.08
Fusarium graminearum str. PH-1	FGRAMPH1_01G20087	70D75DFC_FCF9_4AF5_838F_D08F360B7702	284	349	4	4	0.053463	0.249577	273	358	76.26
Aspergillus fumigatus str. Af293	AFU3G01100_T	70BFBF1A_6C3D_4D72_88DC_05D7F984ADD5	149	246	4	4	0.357812	0.480261	114	273	41.76
Aspergillus fumigatus str. Af293	AFU6G10750_T	70D134E1_A352_42D0_AFB5_80B93ECAE613	1206	1149	4	3	0.869783	0.862494	857	1460	58.7
Aspergillus fumigatus str. Af293	AFU7G04490_T	71ADED13_02E5_49F0_AA53_23E6DFCB0661	56	68	3	2	0.240632	0.193585	46	73	63.01
Aspergillus fumigatus str. Af293	AFU4G08400_T	7231E3DF_96EE_45E6_A16F_823F85F14B6B	91	236	2	2	0.457811	0.737069	32	275	11.64
Aspergillus fumigatus str. Af293	AFU3G06630_T	72684E59_FD4C_40D4_8C2C_7A713C0E3C98	166	121	2	3	0.158584	0.168492	120	166	72.29
Aspergillus fumigatus str. Af293	AFU4G01560_T	72E0F52E_FCA6_4153_AD36_F75BC37B0FBA	543	607	6	5	0.160386	0.13838	499	637	78.34
Fusarium graminearum str. PH-1	FGRAMPH1_01G04859	734BBBA9_D17E_4FA8_BCB3_151A6DA3FA8E	212	269	1	2	0.254193	0.409028	205	270	75.93
Aspergillus fumigatus str. Af293	AFU6G14270_T	73777E42_2608_4C45_8827_2BEFB16DF0D3	125	212	3	1	0.426989	0.137423	124	212	58.49
Fusarium graminearum str. PH-1	FGRAMPH1_01G08939	739795F9_27B8_446D_9B82_226563227902	136	126	2	3	0.182683	0.176176	64	185	34.59
Aspergillus fumigatus str. Af293	AFU4G09870_T	7399A392_7985_44CE_BF88_49CE22607FD5	118	76	5	6	0.288175	0.279286	70	118	59.32
Aspergillus fumigatus str. Af293	AFU2G03720_T	74AB13FB_72C6_49C1_91AB_344033830CF3	205	217	4	4	0.134453	0.309559	169	251	67.33
Aspergillus fumigatus str. Af293	AFU5G12790_T	75507303_60A8_414D_B6C3_17426489C8C9	588	493	3	3	0.19118	0.158175	459	604	75.99
Aspergillus fumigatus str. Af293	AFU1G03720_T	756E6DE1_0626_421B_8F32_D4C3EDD5BDD6	158	115	2	2	0.394903	0.204917	114	158	72.15
Fusarium graminearum str. PH-1	FGRAMPH1_01G22479	75C1D02F_C59C_4656_978D_5DED74E04486	370	413	2	1	0.778944	0.872429	301	473	63.64
Fusarium graminearum str. PH-1	FGRAMPH1_01G04565	7676A4AF_6FD4_4DDC_8741_7A221E891E62	117	69	4	4	0.494541	0.438084	68	117	58.12
Aspergillus fumigatus str. Af293	AFU3G06860_T	76C51A93_05CB_4349_B862_20CD451687D4	245	157	2	3	0.273424	0.0850586	156	245	63.67
Fusarium graminearum str. PH-1	FGRAMPH1_01G24609	7742B53F_92DB_477A_B703_61387B2074F7	221	209	6	3	0.517286	0.321865	171	250	68.4
Aspergillus fumigatus str. Af293	AFU4G13480_T	775F19B0_89FD_431C_9228_0BA796710F02	134	95	2	4	0.168106	0.242787	39	175	22.29
Fusarium graminearum str. PH-1	FGRAMPH1_01G05799	7819A179_8EDC_4FB3_9548_5A78BEED3359	104	137	3	4	0.458498	0.297494	57	175	32.57
Aspergillus fumigatus str. Af293	AFU6G04800_T	784D5610_62EC_47D0_94A2_055E19F21310	281	242	2	2	0.223129	0.152652	226	295	76.61
Fusarium graminearum str. PH-1	FGRAMPH1_01G19797	788ABC33_FBCB_4AF9_B108_A5D520D0E597	245	425	1	2	0.44401	0.45473	244	425	57.41
Aspergillus fumigatus str. Af293	AFU5G09730_T	78DC5DAF_0CD3_4847_98D8_7869A7FA2FDF	179	390	6	2	0.281261	0.11798	152	407	37.35
Aspergillus fumigatus str. Af293	AFU2G03670_T	79D780ED_F73A_45D1_9449_EB825F9C687F	202	311	4	1	0.792479	0.812325	201	311	64.63
Fusarium graminearum str. PH-1	FGRAMPH1_01G18967	7A8C2313_9293_4721_ABA2_D9F60CD3630B	289	231	3	2	0.627721	0.51924	230	289	79.58
Fusarium graminearum str. PH-1	FGRAMPH1_01G24769	7AE86E4D_E049_4B14_895A_9E3E5897C036	120	67	3	3	0.589622	0.430366	66	120	55
Fusarium graminearum str. PH-1	FGRAMPH1_01G11865	7C004352_9AED_436C_8DF0_7FC15EC67743	467	615	1	2	0.13088	0.239107	466	615	75.77
Fusarium graminearum str. PH-1	FGRAMPH1_01G16947	7D8A3644_EEAE_4B39_AE27_02B7CDAFEBD1	121	188	1	2	0.185614	0.15559	120	188	63.83
Fusarium graminearum str. PH-1	FGRAMPH1_01G01967	7E7EA2FF_CB2C_4FA0_BD89_709B7E95F512	136	228	5	4	0.0777691	0.0884101	118	239	49.37
Fusarium graminearum str. PH-1	FGRAMPH1_01G03143	7ED10FEE_B816_43BF_B2A6_A3202C1D1988	183	216	3	3	0.198091	0.171855	165	229	72.05
Fusarium graminearum str. PH-1	FGRAMPH1_01G15747	7F23B551_7DF0_413F_8B26_DF7FC63E0FD7	426	574	5	8	0.480942	0.348491	405	580	69.83
Fusarium graminearum str. PH-1	FGRAMPH1_01G21901	7F4F9245_8053_4752_B663_ECD7F3432285	258	386	1	2	0.15496	0.110369	255	386	66.06
Aspergillus fumigatus str. Af293	AFU3G14490_T	7B3B0350_1B41_4BD4_A0C2_441FC1655DC9	508	396	2	2	0.135858	0.16833	395	508	77.76
Aspergillus fumigatus str. Af293	AFU6G12600_T	7C745CC5_2748_42AA_B512_532A291A04D2	704	621	5	4	0.372165	0.306866	571	730	78.22
Aspergillus fumigatus str. Af293	AFU2G11650_T	7D3B4BE8_16A3_4D5B_9C83_6436D56A91F9	197	154	2	3	0.265328	0.448298	125	218	57.34
Aspergillus fumigatus str. Af293	AFU3G14750_T	7DBB432F_14B1_4140_9B26_F373AA94D363	786	735	6	3	0.45268	0.348525	659	846	77.9
Aspergillus fumigatus str. Af293	AFU7G00900_T	7DDB43EE_0F4B_4F51_8560_11F049F247FD	103	379	14	2	0.339724	0.269652	35	431	8.12
Aspergillus fumigatus str. Af293	AFU3G13750_T	7DF3669D_56D8_4A09_8F03_B005360791E7	413	550	3	1	0.116037	0.276807	412	550	74.91
Aspergillus fumigatus str. Af293	AFU6G01940_T	7EEC25F5_F312_4531_A121_EDA5D586B7B9	317	251	4	5	0.141905	0.0827255	250	317	78.86
Aspergillus fumigatus str. Af293	AFU1G09260_T	7F34F79A_6235_4823_9BB0_6704910CCB95	232	164	1	2	0.303337	0.0805799	153	237	64.56
Aspergillus fumigatus str. Af293	AFU4G07640_T	7F3DA6B0_BB67_481C_B38D_231BE767D1DB	169	119	4	5	0.357992	0.197993	102	180	56.67
Aspergillus fumigatus str. Af293	AFU7G04360_T	7F6428BD_8F22_41F8_84F2_2C14EE8E35AF	367	267	4	5	0.250092	0.083639	263	367	71.66
Aspergillus fumigatus str. Af293	AFU2G09900_T	7FAFE521_696B_4D8D_A3E8_067E21B75DDE	151	67	2	3	0.821245	0.571542	66	151	43.71
Fusarium graminearum str. PH-1	FGRAMPH1_01G10673	800B5C60_9DF9_425D_BA03_362D0C265AFF	224	258	2	4	0.156759	0.0527271	203	274	74.09
Fusarium graminearum str. PH-1	FGRAMPH1_01G15391	8015220B_934C_4E14_A367_C19143E80AD4	196	138	2	1	0.357545	0.443036	137	196	69.9
Aspergillus fumigatus str. Af293	AFU1G01210_T	80188D6B_6FA0_4C3A_9C38_DC57CEC74646	151	213	4	2	0.346357	0.169323	138	221	62.44
Aspergillus fumigatus str. Af293	AFU5G08100_T	805CB8F6_17DA_4421_9D3D_4AEC5CA038C2	220	173	2	2	0.701705	0.561607	172	220	78.18
Aspergillus fumigatus str. Af293	AFU5G00500_T	80CDE4ED_DDE7_4782_91B3_9B14CA65A7EE	531	537	9	6	0.130759	0.116498	469	588	79.76
Aspergillus fumigatus str. Af293	AFU1G11300_T	80E064ED_BCD1_4174_84CD_2888C2BE1F34	280	298	3	2	0.103453	0.0727671	254	321	79.13
Fusarium graminearum str. PH-1	FGRAMPH1_01G15587	81434CC8_A1D7_478B_80AB_B0BF7018F294	304	412	2	1	0.365908	0.30949	295	412	71.6
Aspergillus fumigatus str. Af293	AFU2G16900_T	814D67CA_890B_4EAA_941D_5DA7A58EC1EB	284	336	7	5	0.0350053	0.0298313	274	344	79.65
Fusarium graminearum str. PH-1	FGRAMPH1_01G04731	81D78039_E817_448B_944F_9E6DEDFCC67C	161	71	4	4	0.866993	0.475908	70	161	43.48
Fusarium graminearum str. PH-1	FGRAMPH1_01G23175	81F88004_3B12_4476_828B_723BE5F2BFEE	115	153	1	2	0.16553	0.254641	114	153	74.51
Aspergillus fumigatus str. Af293	AFU6G11870_T	81CA8879_CC5A_421E_9203_74C3EE625FC1	380	300	2	2	0.352067	0.148911	268	401	66.83
Aspergillus fumigatus str. Af293	AFU3G11770_T	82113574_1343_4059_BD02_DCAB446AC522	481	577	9	7	0.257161	0.212193	456	596	76.51
Aspergillus fumigatus str. Af293	AFU7G05890_T	8286A307_A00D_4214_9611_B90EE04D0AC9	266	385	5	2	0.371359	0.339859	265	385	68.83
Fusarium graminearum str. PH-1	FGRAMPH1_01G14901	8312A58C_DDB8_408C_923B_EE21CAE55B12	925	963	3	1	0.368615	0.378336	819	1044	78.45
Fusarium graminearum str. PH-1	FGRAMPH1_01G22205	83176284_C55E_446F_BB7B_9A44E17E27BA	504	619	5	4	0.238758	0.206245	459	657	69.86
Fusarium graminearum str. PH-1	FGRAMPH1_01G18215	8362FF29_CBD1_4DDE_8F8C_D728E4115E69	137	92	3	3	0.702577	0.51123	91	137	66.42
Aspergillus fumigatus str. Af293	AFU1G12450_T	83A9AEEC_157F_44CB_8A40_0A36E39025BA	437	565	2	1	0.24452	0.362565	436	565	77.17
Fusarium graminearum str. PH-1	FGRAMPH1_01G18927	84138E3A_59E1_4632_81C0_7C3A7902EC68	243	314	2	2	0.286995	0.208243	236	316	74.68
Aspergillus fumigatus str. Af293	AFU5G12000_T	842CD9D0_3954_42DC_855C_A986270B7BAA	190	148	1	1	0.766533	0.672056	147	190	77.37
Fusarium graminearum str. PH-1	FGRAMPH1_01G00669	84465ED0_C387_4F8E_B1D6_50F8E7FCDDE3	385	617	4	4	0.244595	0.149122	383	617	62.07
Aspergillus fumigatus str. Af293	AFU4G13190_T	85EF633F_3A73_46F5_A47F_4562A9482115	266	219	4	3	0.193841	0.179754	213	267	79.78
Fusarium graminearum str. PH-1	FGRAMPH1_01G05727	8611AD53_EA90_4B45_A688_68F86D6097B8	403	636	3	6	0.0690407	0.0781189	401	636	63.05
Fusarium graminearum str. PH-1	FGRAMPH1_01G07757	8668619D_83B3_44EF_8882_CA8464D37009	351	241	2	2	0.45785	0.433584	240	351	68.38
Aspergillus fumigatus str. Af293	AFU8G07400_T	86C5EC26_6722_4EDA_A0FF_001002EF10D8	360	875	1	6	0.11324	0.233035	214	1008	21.23
Fusarium graminearum str. PH-1	FGRAMPH1_01G10069	872CF555_8157_45E1_857A_63C47DA1B009	55	86	3	4	0.206756	0.242216	46	89	51.69
Aspergillus fumigatus str. Af293	AFU5G09410_T	877FED2B_5343_4840_9F6D_B5E021912DB8	325	146	2	2	0.369248	0.340184	78	371	21.02
Fusarium graminearum str. PH-1	FGRAMPH1_01G22131	87D82155_7501_4F76_8353_3B8B79D493CD	207	158	2	1	0.510328	0.546213	157	207	75.85
Aspergillus fumigatus str. Af293	AFU6G02930_T	8825970E_7660_422A_BB5F_0A3C0119AC1C	122	116	3	2	0.429589	0.456201	103	130	79.23
Aspergillus fumigatus str. Af293	AFU8G05420_T	88927FE9_0EC3_4D4F_96FC_0FF0E9A2A203	163	317	1	1	0.409134	0.405675	162	317	51.1
Aspergillus fumigatus str. Af293	AFU2G09350_T	88BD00BE_61CD_4DB3_A8F9_675BFCBB1834	396	336	3	2	0.100963	0.0839714	312	414	75.36
Aspergillus fumigatus str. Af293	AFU2G01490_T	88C2EAA0_7671_4C64_BCA6_442BE332D9EA	259	301	4	2	0.514756	0.307355	219	329	66.57
Aspergillus fumigatus str. Af293	AFU4G00350_T	89002CC9_C402_4D27_AE69_93EE4C876BE5	327	436	1	2	0.258017	0.2923	278	473	58.77
Aspergillus fumigatus str. Af293	AFU1G10510_T	890935D0_A654_4285_AD4D_595B96C68CA0	186	125	4	5	0.47232	0.252747	124	186	66.67
Aspergillus fumigatus str. Af293	AFU3G05360_T	89390B02_95BB_4993_A917_E0797706ECA8	265	133	4	3	0.163909	0.341286	115	275	41.82
Aspergillus fumigatus str. Af293	AFU6G11520_T	89533411_3B07_4F35_90AF_A4DAA13F57E5	436	686	7	4	0.326704	0.33959	434	686	63.27
Aspergillus fumigatus str. Af293	AFU5G05510_T	8974DDDC_4244_4201_9168_B071A112E6C0	580	555	8	9	0.143376	0.473712	375	727	51.58
Fusarium graminearum str. PH-1	FGRAMPH1_01G12431	8CDDA2E2_A35C_4787_9E56_A0292D031E5F	232	186	17	18	0.567553	0.91658	10	373	2.68
Fusarium graminearum str. PH-1	FGRAMPH1_01G04819	8EA740C4_758E_40E0_975E_E0FF8FEC9886	509	568	11	9	0.141833	0.153029	465	603	77.11
Fusarium graminearum str. PH-1	FGRAMPH1_01G00713	8F97B299_1FE8_4925_AA0A_91AB15ACEA63	455	581	1	2	0.0985187	0.186063	454	581	78.14
Aspergillus fumigatus str. Af293	AFU4G11970_T	8AC6D345_3D44_4CE7_88D9_F0A7072C5AF9	76	75	2	2	0.392812	0.383595	65	84	77.38
Aspergillus fumigatus str. Af293	AFU5G02410_T	8AFAD40A_E53A_493B_9DAF_C69057464103	505	399	4	3	0.0949109	0.0947602	388	506	76.68
Aspergillus fumigatus str. Af293	AFU3G05410_T	8C2DAB51_819E_4AF5_B418_66FEE59DD2D0	256	422	3	1	0.310951	0.275891	255	422	60.43
Aspergillus fumigatus str. Af293	AFU7G01970_T	8CABB5C8_4838_4BBA_947F_458F530904B9	203	284	3	2	0.105712	0.0918444	202	284	71.13
Aspergillus fumigatus str. Af293	AFU1G17750_T	8CB967B8_51AC_461A_9FF4_C9A3FE127365	351	338	1	2	0.323177	0.275275	302	385	78.44
Aspergillus fumigatus str. Af293	AFU1G12050_T	8CEAAF29_58BF_4C4C_B763_EE128C30A0BE	293	229	3	2	0.197845	0.124084	216	297	72.73
Aspergillus fumigatus str. Af293	AFU8G00840_T	8D2C839A_FD8F_4231_B00C_BCF702D4CDDB	740	542	5	4	0.349518	0.13114	516	764	67.54
Aspergillus fumigatus str. Af293	AFU4G02940_T	8D39604F_E263_4485_91C2_DBAD4DD7CB40	310	280	4	3	0.723174	0.698072	247	329	75.08
Aspergillus fumigatus str. Af293	AFU4G09450_T	8DB5A3AB_C5A9_4873_9D98_E1B6946644A7	172	91	2	3	0.38319	0.353957	82	178	46.07
Aspergillus fumigatus str. Af293	AFU2G09750_T	8DED1E33_F911_4E47_A863_5731A3F569C7	192	141	2	2	0.211099	0.0828645	140	192	72.92
Aspergillus fumigatus str. Af293	AFU6G01870_T	8E010917_497F_4BFF_8E42_72C31D48498C	399	378	6	5	0.39569	0.284412	298	466	63.95
Aspergillus fumigatus str. Af293	AFU2G13950_T	8E0200DC_57D5_44C6_AC3F_D24635F46E21	353	716	1	3	0.886937	0.659094	196	826	23.73
Aspergillus fumigatus str. Af293	AFU3G09830_T	8E275D67_6630_48BB_A3F5_D8858E71BC7F	177	143	3	4	0.370027	0.636666	140	177	79.1
Aspergillus fumigatus str. Af293	AFU5G08590_T	8E871D97_5533_49B8_866A_405AF4AB1800	188	393	2	1	0.167993	0.175005	187	393	47.58
Aspergillus fumigatus str. Af293	AFU2G15165_T	8E9C81E1_8D51_422A_AD1B_F7A21D207BF2	80	101	4	4	0.909953	0.604946	2	167	1.2
Aspergillus fumigatus str. Af293	AFU1G09550_T	8F10D3AE_8EFF_4D8B_A28E_59226297C1B9	143	141	4	2	0.473666	0.644883	119	160	74.38
Aspergillus fumigatus str. Af293	AFU2G04870_T	8FCD6B38_0171_4369_BF85_36031C7C3B00	360	400	4	3	0.202737	0.128969	315	435	72.41
Aspergillus fumigatus str. Af293	AFU7G06620_T	90E9D089_DA31_4EA4_9710_EB66B41FEC71	264	355	6	2	0.331039	0.254295	263	355	74.08
Fusarium graminearum str. PH-1	FGRAMPH1_01G15741	91377C36_3DBC_405C_80CF_667F51CC5161	200	185	4	2	0.36882	0.771078	162	215	75.35
Fusarium graminearum str. PH-1	FGRAMPH1_01G12121	91724278_CDCE_46C3_97BD_8F824116DAC1	137	105	4	3	0.149026	0.158832	104	137	75.91
Aspergillus fumigatus str. Af293	AFU4G05855_T	91FA9929_EDD1_4E9B_B91C_F17A29A1E793	134	176	3	2	0.186557	0.133859	115	189	60.85
Fusarium graminearum str. PH-1	FGRAMPH1_01G08721	9288CD22_B0AF_4477_92A1_8B95D115C2FE	368	511	3	4	0.137932	0.218151	367	511	71.82
Fusarium graminearum str. PH-1	FGRAMPH1_01G26527	92F1E379_D5BB_4758_83C8_800646EDB514	125	99	4	1	0.10956	0.121759	98	125	78.4
Aspergillus fumigatus str. Af293	AFU3G08480_T	9328660C_39DF_43D7_94EB_6D16AF8846FA	467	563	8	10	0.366637	0.203257	329	662	49.7
Aspergillus fumigatus str. Af293	AFU1G07560_T	935BDAF9_97F5_4A33_A71C_BE71E29838BF	227	289	2	2	0.583063	0.633095	161	339	47.49
Fusarium graminearum str. PH-1	FGRAMPH1_01G16573	93B7E766_1184_4C82_B2EE_67B6F9972BEA	132	155	2	1	0.399423	0.391105	118	166	71.08
Fusarium graminearum str. PH-1	FGRAMPH1_01G07869	947F37B7_6DA8_4A18_A4F9_0FAADCA3E099	591	487	4	1	0.167945	0.275368	409	649	63.02
Aspergillus fumigatus str. Af293	AFU3G11370_T	948C2C8C_CFEA_46A4_B6E2_01121D2B5205	281	198	3	3	0.712819	0.548769	197	281	70.11
Aspergillus fumigatus str. Af293	AFU1G14630_T	949FF982_5E25_48B6_9540_7FC0DF62625A	372	291	8	7	0.252874	0.184074	246	403	61.04
Aspergillus fumigatus str. Af293	AFU5G11520_T	951A6C3F_89CD_42D6_AB2A_B95EDD1F66BC	817	638	5	5	0.620169	0.556673	634	817	77.6
Fusarium graminearum str. PH-1	FGRAMPH1_01G12675	957C8B6D_EFEE_4A21_946B_2A03031690D6	267	322	4	2	0.351748	0.202889	256	326	78.53
Aspergillus fumigatus str. Af293	AFU2G17070_T	957E59DA_5E3B_4F7B_AFA7_FC8C9E3C04EC	188	269	5	2	0.0797149	0.10402	187	269	69.52
Aspergillus fumigatus str. Af293	AFU3G10900_T	961A749A_B1BA_4145_AB0E_CBD8A3CFE15A	587	390	3	5	0.906005	0.819508	389	587	66.27
Aspergillus fumigatus str. Af293	AFU1G13290_T	966A6756_BC3D_4C32_813A_5C9938BCE425	469	331	3	4	0.548865	0.413846	330	469	70.36
Aspergillus fumigatus str. Af293	AFU5G13750_T	976440B3_7838_4886_A1F7_AD1C48BB21BE	333	265	5	3	0.324409	0.227318	228	360	63.33
Aspergillus fumigatus str. Af293	AFU6G05100_T	981DFCD4_23C7_49FA_B320_AD5C92E5B7EB	522	535	11	10	0.111855	0.192371	457	592	77.2
Fusarium graminearum str. PH-1	FGRAMPH1_01G13791	98C6875B_DD13_4434_A618_A4724405F438	275	331	6	9	0.0785084	0.144909	258	340	75.88
Aspergillus fumigatus str. Af293	AFU2G17815_T	98BB33FC_AB13_413F_B0DD_FBB3BC1FD7C1	117	127	2	2	0.340115	0.699611	77	158	48.73
Aspergillus fumigatus str. Af293	AFU8G06500_T	996DD266_C427_40E3_A8BA_6EB9755D313B	160	197	3	1	0.277473	0.120627	95	249	38.15
Aspergillus fumigatus str. Af293	AFU6G04120_T	99887074_5977_4A1B_A02F_DFC1CA1E8055	283	385	5	5	0.186943	0.236815	207	445	46.52
Aspergillus fumigatus str. Af293	AFU8G04160_T	998D22C0_4FCA_469D_A0B5_657B8B06A37C	361	484	5	3	0.0961632	0.112525	358	484	73.97
Aspergillus fumigatus str. Af293	AFU5G14710_T	999876B6_CBBF_43EA_8A64_D7B00B441EC5	447	546	6	2	0.191727	0.284876	404	574	70.38
Aspergillus fumigatus str. Af293	AFU5G01242_T	99A66AEE_4724_4DCC_B579_5C7707FF477A	189	163	3	4	0.357444	0.205672	103	232	44.4
Aspergillus fumigatus str. Af293	AFU3G03740_T	99CA93C2_81D9_4D6C_B67C_6799FB798182	243	445	5	3	0.0790395	0.0882218	242	445	54.38
Aspergillus fumigatus str. Af293	AFU7G02620_T	99D35501_B731_42AC_BB1D_92B4611A41B8	140	74	4	5	0.103437	0.171531	61	147	41.5
Fusarium graminearum str. PH-1	FGRAMPH1_01G10657	9AF541FD_4C6B_49D1_91D3_555A7665C137	228	154	5	5	0.713986	0.385364	153	228	67.11
Fusarium graminearum str. PH-1	FGRAMPH1_01G09159	9BC50FDB_8340_4093_A838_B0AB003B103C	658	768	2	1	0.168341	0.181007	627	794	78.97
Fusarium graminearum str. PH-1	FGRAMPH1_01G03847	9CAB8B81_8BD3_4D3C_8C82_5B20D4E418DE	372	386	6	3	0.303028	0.250543	248	488	50.82
Fusarium graminearum str. PH-1	FGRAMPH1_01G13811	9D75834C_AFFA_480D_82F3_509327191A8F	497	611	7	5	0.349397	0.309712	460	636	72.33
Fusarium graminearum str. PH-1	FGRAMPH1_01G16249	9F059986_C479_4F17_ACF1_BAEC798906BD	267	365	2	2	0.0825416	0.0447753	266	365	72.88
Fusarium graminearum str. PH-1	FGRAMPH1_01G25489	9FCA78D9_D5FF_4B5E_9CF1_678E797216BA	350	484	3	3	0.228618	0.178709	339	492	68.9
Aspergillus fumigatus str. Af293	AFU2G02550_T	9A136F7B_CEAE_4469_AC86_4E8CE6B3F0D8	285	239	4	4	0.232512	0.302789	225	290	77.59
Aspergillus fumigatus str. Af293	AFU3G07945_T	9AC40F01_D74A_48F5_BA2B_A4522143A11E	147	104	2	3	0.0956544	0.153395	103	147	70.07
Aspergillus fumigatus str. Af293	AFU6G11260_T	9B979C16_E31C_4FD0_BFEC_C9670C62AAE3	266	133	3	3	0.619404	0.282727	132	266	49.62
Aspergillus fumigatus str. Af293	AFU3G06901_T	9C36E9F8_5EF1_48F6_BCA2_30ED2042D91C	88	70	5	4	0.226259	0.1506	64	90	71.11
Aspergillus fumigatus str. Af293	AFU5G11920_T	9E2CE31F_230F_4497_B125_C959066004C6	187	261	8	4	0.13108	0.316326	137	301	45.51
Aspergillus fumigatus str. Af293	AFU8G02050_T	9E3DA03C_0E64_4D9E_AE6C_F17037804C18	606	480	1	1	0.415197	0.259089	479	606	79.04
Aspergillus fumigatus str. Af293	AFU3G07100_T	9E977A73_49CF_415B_BEA4_55EF02DECF7B	446	653	1	1	0.393421	0.444233	445	653	68.15
Aspergillus fumigatus str. Af293	AFU4G10210_T	9ECBD5AB_B4FF_48B2_AACC_9923DD1D27CD	1329	1675	1	1	0.255263	0.346429	1328	1675	79.28
Aspergillus fumigatus str. Af293	AFU1G12160_T	9FA3B401_AF62_4FA0_84DD_7D0CA80F3F5E	338	227	1	1	0.263347	0.314945	226	338	66.86
Fusarium graminearum str. PH-1	FGRAMPH1_01G14227	A0DDBEA3_CC93_45C1_A105_B6D491B5AC89	412	331	8	6	0.182921	0.127666	297	434	68.43
Fusarium graminearum str. PH-1	FGRAMPH1_01G17217	A16FF29D_F4D8_4545_B877_6286D5C1D296	258	435	1	1	0.0721124	0.283541	257	435	59.08
Fusarium graminearum str. PH-1	FGRAMPH1_01G10895	A1F2CDD9_0CC8_4D26_92BC_A1A6B5D0D1FF	66	60	1	2	0.751803	0.811247	53	70	75.71
Fusarium graminearum str. PH-1	FGRAMPH1_01G07645	A20BEFF0_C869_45F2_8C1F_095A3C8B970A	391	293	4	4	0.281316	0.0699577	289	391	73.91
Fusarium graminearum str. PH-1	FGRAMPH1_01G27931	A2416ADD_6C49_46C7_8919_10FE56B1F5E0	122	98	2	2	0.196682	0.40269	39	175	22.29
Fusarium graminearum str. PH-1	FGRAMPH1_01G19221	A2D13A52_C33E_4950_90BE_549F05C33B06	216	150	4	1	0.295422	0.389037	149	216	68.98
Fusarium graminearum str. PH-1	FGRAMPH1_01G18231	A365882E_EAA5_4F98_B392_E1D19FF9EA75	167	236	4	1	0.323006	0.197268	142	258	55.04
Fusarium graminearum str. PH-1	FGRAMPH1_01G18071	A390AD20_316F_46F3_B780_C7FF5E219D88	323	234	3	3	0.575083	0.455745	233	323	72.14
Fusarium graminearum str. PH-1	FGRAMPH1_01G07147	A4027B06_02CD_401D_9BC7_34AD493BDC2C	361	472	2	3	0.117889	0.151169	360	472	76.27
Fusarium graminearum str. PH-1	FGRAMPH1_01G12171	A703132E_ACA6_40E7_B5FB_4BE5E5C84480	291	364	4	5	0.0566615	0.0704599	287	364	78.85
Fusarium graminearum str. PH-1	FGRAMPH1_01G00717	A70D8A87_80E5_4C21_A0A3_1EABB70040DE	306	396	1	2	0.186764	0.236334	305	396	77.02
Fusarium graminearum str. PH-1	FGRAMPH1_01G19277	A8610F30_3B59_4A58_B9E9_32044DE546AE	262	189	2	2	0.377256	0.262971	188	262	71.76
Fusarium graminearum str. PH-1	FGRAMPH1_01G24805	A8E94438_8A3A_41D8_9943_4A39151EA9D5	675	869	3	4	0.617067	0.685436	674	869	77.56
Fusarium graminearum str. PH-1	FGRAMPH1_01G12533	A9F809E3_42EA_4082_9FB1_13043D68A323	199	254	3	2	0.527778	0.585554	136	302	45.03
Fusarium graminearum str. PH-1	FGRAMPH1_01G07843	AC1E1C39_2072_4C7E_A98E_26D99F6EC369	97	113	2	2	0.545156	0.55215	74	130	56.92
Fusarium graminearum str. PH-1	FGRAMPH1_01G13245	ACE00601_2687_4BE3_B7F1_CEE4DA9C2B20	139	320	1	2	0.108734	0.134401	138	320	43.12
Fusarium graminearum str. PH-1	FGRAMPH1_01G16551	AD3665F6_A5E5_47B8_9CE7_1B7F0FAD1BE9	235	212	2	2	0.100434	0.101003	142	290	48.97
Fusarium graminearum str. PH-1	FGRAMPH1_01G01553	AD85AE5C_6BDD_4930_982E_0528E71E9A95	206	235	2	3	0.108753	0.170458	180	252	71.43
Fusarium graminearum str. PH-1	FGRAMPH1_01G21227	AFB4CA7F_5FDF_4691_9C31_177DC3B97C7A	420	535	3	2	0.476069	0.464803	414	535	77.38
Fusarium graminearum str. PH-1	FGRAMPH1_01G02361	AFE67CB6_945D_4145_834E_3D542B5BD6F0	141	288	2	1	0.0782085	0.0874007	139	288	48.26
Fusarium graminearum str. PH-1	FGRAMPH1_01G25895	B17D5826_E8ED_48F7_88F7_8F328E8A798C	398	399	3	2	0.0599789	0.0749436	345	446	77.35
Fusarium graminearum str. PH-1	FGRAMPH1_01G25495	B245D4D5_2D32_4611_ADE8_B29F5D46B277	96	87	4	3	0.226086	0.213611	74	103	71.84
Fusarium graminearum str. PH-1	FGRAMPH1_01G10531	B2535DAF_439E_497B_8DEC_721AE1981B49	246	188	3	2	0.479442	0.763755	148	276	53.62
Fusarium graminearum str. PH-1	FGRAMPH1_01G09705	B3AC023E_454C_44CC_8A44_E5F1DA43093C	203	122	4	1	0.0787039	0.0791049	119	203	58.62
Fusarium graminearum str. PH-1	FGRAMPH1_01G00995	B452171C_6D5F_4924_A582_8D53AE606551	438	742	2	4	0.914529	0.593835	431	742	58.09
Fusarium graminearum str. PH-1	FGRAMPH1_01G07859	B697A3E1_5D9C_483E_89EF_514763B4A975	234	278	4	6	0.111699	0.0925892	218	289	75.43
Fusarium graminearum str. PH-1	FGRAMPH1_01G10513	B7A6C3D1_92E1_4139_BE62_6F258B46B51A	556	434	6	5	0.257836	0.150642	432	556	77.7
Fusarium graminearum str. PH-1	FGRAMPH1_01G03691	B82872B8_CD8E_4268_97EA_096EDF27B7D3	63	95	2	4	0.149987	0.144398	61	95	64.21
Fusarium graminearum str. PH-1	FGRAMPH1_01G01387	B854A58B_BED3_42F5_9777_75AE2012E86A	123	118	3	2	0.374478	0.340537	105	134	78.36
Fusarium graminearum str. PH-1	FGRAMPH1_01G12011	B85D520E_F517_47AA_9E06_6D39D86D0286	118	77	2	2	0.372075	0.420199	64	123	52.03
Fusarium graminearum str. PH-1	FGRAMPH1_01G00573	B9BF1FAF_C93A_4792_A89B_2A6C7CEEF688	267	385	4	3	0.240832	0.209285	250	393	63.61
Fusarium graminearum str. PH-1	FGRAMPH1_01G09061	BD036631_540F_4697_81BA_C8FE6CB38D06	152	109	2	2	0.217747	0.251483	108	152	71.05
Fusarium graminearum str. PH-1	FGRAMPH1_01G21241	BDB8E85E_91C3_467A_BD95_F41099136538	290	342	9	10	0.197239	0.174113	274	350	78.29
Fusarium graminearum str. PH-1	FGRAMPH1_01G09459	BFC9E520_9CFB_4823_92E1_95A5DB6D4A7F	205	360	2	2	0.772082	0.553791	199	361	55.12
Fusarium graminearum str. PH-1	FGRAMPH1_01G26851	C16996BD_DF9C_4705_B75C_DE248D0C7128	147	407	1	3	0.435068	0.137993	146	407	35.87
Fusarium graminearum str. PH-1	FGRAMPH1_01G08961	C1C34B6E_7EE1_4B51_B3B1_5D1D3C4530B4	175	194	2	3	0.855111	0.778484	127	228	55.7
Fusarium graminearum str. PH-1	FGRAMPH1_01G20543	C1FF8390_BE1D_4821_BF3B_8A6FE9C0FDF2	552	428	4	3	0.659074	0.619982	426	552	77.17
Fusarium graminearum str. PH-1	FGRAMPH1_01G18997	C3098F47_54F6_4D61_9F83_471208C1E601	162	145	4	2	0.153226	0.130726	134	170	78.82
Fusarium graminearum str. PH-1	FGRAMPH1_01G18051	C489E9E6_42D0_4246_85FF_2F3BEA7E042C	165	103	3	3	0.571248	0.287999	102	165	61.82
Fusarium graminearum str. PH-1	FGRAMPH1_01G18891	C5D00955_D379_47B6_9B49_FEE51D7A30AF	142	186	2	2	0.21206	0.157445	141	186	75.81
Fusarium graminearum str. PH-1	FGRAMPH1_01G23073	C61C5CB5_0468_466E_AD2C_50C4BBED9E49	162	110	2	3	0.342454	0.18136	96	170	56.47
Fusarium graminearum str. PH-1	FGRAMPH1_01G06681	C9B0CBFE_F7A6_4920_A43B_BCEB7F92B024	263	355	7	6	0.15721	0.160635	262	355	73.8
Fusarium graminearum str. PH-1	FGRAMPH1_01G05617	CB22A229_6DDE_4759_B2A8_C289E70A117B	222	315	3	5	0.341455	0.323573	206	328	62.8
Fusarium graminearum str. PH-1	FGRAMPH1_01G04269	CB32CD00_BF93_4ED9_8CE4_B608CB864473	150	126	3	1	0.129149	0.0728429	103	167	61.68
Fusarium graminearum str. PH-1	FGRAMPH1_01G04225	CB40D2A6_CEC8_4935_895C_0E0FA4251B4E	431	569	5	6	0.0791613	0.217537	430	569	75.57
Fusarium graminearum str. PH-1	FGRAMPH1_01G21399	CC10E5B5_ECD8_48EF_87D8_70EA4B78ACD4	365	449	4	3	0.617653	0.622023	314	489	64.21
Fusarium graminearum str. PH-1	FGRAMPH1_01G03183	CC3A71AB_5702_49C6_B6D8_8C5BA79E398D	225	158	3	3	0.259327	0.46878	60	312	19.23
Fusarium graminearum str. PH-1	FGRAMPH1_01G13485	CC6629EB_4F2B_4C0E_AB1D_0C9095BD0CE2	579	440	6	4	0.11669	0.137622	437	579	75.47
Fusarium graminearum str. PH-1	FGRAMPH1_01G08541	CDA53579_B771_4669_80E8_2E82474B985E	118	95	4	3	0.24888	0.364227	94	118	79.66
Fusarium graminearum str. PH-1	FGRAMPH1_01G11295	CDC5237F_6DD8_43E9_86F4_1A754FC5B628	408	513	3	2	0.840392	0.631311	271	616	43.99
Fusarium graminearum str. PH-1	FGRAMPH1_01G26881	CDE4AB6A_2BAE_4309_9EC3_393045861BD1	572	716	1	2	0.256162	0.385104	571	716	79.75
Fusarium graminearum str. PH-1	FGRAMPH1_01G21955	CDE693DA_DCA9_49F2_86BF_1FC2C4A953F9	167	210	2	1	0.322533	0.233495	133	230	57.83
Fusarium graminearum str. PH-1	FGRAMPH1_01G27803	CE246E4E_E15A_43E4_8E58_968C29CA2C66	564	707	5	5	0.344326	0.259472	563	707	79.63
Fusarium graminearum str. PH-1	FGRAMPH1_01G22871	CE37EE7B_6EAD_4D32_8BF3_C5E978753799	384	467	3	2	0.580685	0.712409	329	509	64.64
Fusarium graminearum str. PH-1	FGRAMPH1_01G28203	CF5F85E3_1466_4D6E_8C55_7DD17DADF025	198	328	1	3	0.40553	0.419605	189	334	56.59
Fusarium graminearum str. PH-1	FGRAMPH1_01G21783	CF65725A_3EE6_4B82_B227_F487A05A5827	135	110	3	2	0.254521	0.408865	107	135	79.26
Fusarium graminearum str. PH-1	FGRAMPH1_01G06049	D1369159_5571_4E9E_AAF0_922E913DB32F	400	502	1	3	0.875694	0.825003	396	502	78.88
Fusarium graminearum str. PH-1	FGRAMPH1_01G22943	D1CE8EA8_6F54_4EDE_966F_E622B4CFB87D	90	32	2	2	0.699087	0.920275	26	91	28.57
Fusarium graminearum str. PH-1	FGRAMPH1_01G24333	D3087E6B_978A_42F8_91B5_8C9396976689	438	579	2	3	0.404193	0.340032	437	579	75.47
Fusarium graminearum str. PH-1	FGRAMPH1_01G16237	D32F4827_A1C1_4410_B23F_255901046CAB	512	330	10	5	0.0560752	0.0474894	327	512	63.87
Fusarium graminearum str. PH-1	FGRAMPH1_01G22527	D3C6F843_5FAF_4B59_B144_134A0B166287	580	649	7	7	0.339209	0.320508	531	682	77.86
Fusarium graminearum str. PH-1	FGRAMPH1_01G06817	D41EA8F9_E2E2_49AA_B5BF_9DF56EC09853	211	76	5	1	0.563718	0.855453	64	214	29.91
Fusarium graminearum str. PH-1	FGRAMPH1_01G08381	D5B7471A_5ABD_4793_B2D3_F88189A62A6E	1119	1482	5	8	0.225428	0.191251	1118	1482	75.44
Fusarium graminearum str. PH-1	FGRAMPH1_01G16163	D6D62EBB_4912_44DF_B221_347909C4B3E8	511	603	3	2	0.406377	0.287494	464	634	73.19
Fusarium graminearum str. PH-1	FGRAMPH1_01G13975	D6E12CF7_CDC0_4748_984E_97AE5C9D52F6	436	515	5	1	0.151122	0.233	411	527	77.99
Fusarium graminearum str. PH-1	FGRAMPH1_01G19539	D7E5B7D8_085C_47A3_83B9_022ED2D921BF	550	400	2	3	0.913905	0.881974	398	550	72.36
Fusarium graminearum str. PH-1	FGRAMPH1_01G04779	D7FAE366_6902_4B67_9963_4CBE8B311C7D	387	302	2	1	0.274892	0.33144	296	387	76.49
Fusarium graminearum str. PH-1	FGRAMPH1_01G21317	D8357393_F6F8_483B_9D59_B3B32161FEDC	78	108	2	2	0.338769	0.249496	77	108	71.3
Fusarium graminearum str. PH-1	FGRAMPH1_01G22685	D8ECCDEF_24D3_4362_B68A_1103CA738751	276	403	5	5	0.44644	0.435415	243	424	57.31
Fusarium graminearum str. PH-1	FGRAMPH1_01G02961	D901618C_851D_4344_A98F_1741E54F60AC	107	66	4	5	0.385677	0.264895	56	114	49.12
Fusarium graminearum str. PH-1	FGRAMPH1_01G16319	D915AB3F_DAE4_4627_8CEE_27BE9938675C	245	436	1	2	0.783653	0.520003	230	437	52.63
Fusarium graminearum str. PH-1	FGRAMPH1_01G24285	DA46AC46_3707_4338_B81A_58330A52E193	527	692	6	5	0.364586	0.424087	526	692	76.01
Fusarium graminearum str. PH-1	FGRAMPH1_01G20511	DB7686DA_99EF_45EC_AE52_29647D77E0E2	188	250	2	2	0.52172	0.823175	98	315	31.11
Fusarium graminearum str. PH-1	FGRAMPH1_01G23273	DBE35873_636D_4E9B_BB44_A684460421BC	355	467	2	3	0.327179	0.437182	354	467	75.8
Fusarium graminearum str. PH-1	FGRAMPH1_01G08867	DC6C7CE0_C871_44E1_B9C5_732C1F595050	450	488	3	2	0.30801	0.407352	275	641	42.9
Fusarium graminearum str. PH-1	FGRAMPH1_01G08599	DCFA0F97_B512_401A_B4ED_4A6C268EAA83	255	293	4	5	0.143547	0.101335	228	318	71.7
Fusarium graminearum str. PH-1	FGRAMPH1_01G00805	DCFB70CE_0652_4E28_88AD_8F2D67E4C534	268	219	4	5	0.262758	0.12175	210	272	77.21
Fusarium graminearum str. PH-1	FGRAMPH1_01G01919	DDB75B7B_DDE3_4DCF_A362_E0587A1D7BB2	206	257	2	3	0.6094	0.671675	205	257	79.77
Fusarium graminearum str. PH-1	FGRAMPH1_01G27347	E010618B_2FD6_40D5_9F2C_70F26B82E1E4	124	251	2	2	0.145813	0.180648	104	257	40.47
Fusarium graminearum str. PH-1	FGRAMPH1_01G02865	E125C409_E9CC_4471_9D9F_83A52CC0C70D	250	193	3	3	0.164223	0.100256	192	250	76.8
Fusarium graminearum str. PH-1	FGRAMPH1_01G13159	E156BD47_F6C1_45B0_B0F9_A3BDED37AD22	417	660	6	8	0.113811	0.260941	388	670	57.91
Fusarium graminearum str. PH-1	FGRAMPH1_01G15579	E335DE60_EBA9_4B1D_99FB_FEE6AD77A5EE	223	294	1	1	0.0470439	0.252158	222	294	75.51
Fusarium graminearum str. PH-1	FGRAMPH1_01G00153	E3E53E19_0FE4_4EB2_968C_626B970A707A	401	278	4	2	0.154259	0.11512	264	406	65.02
Fusarium graminearum str. PH-1	FGRAMPH1_01G12733	E615BBF6_663F_4943_9AF3_CE8C0CE4B26B	274	376	5	6	0.0824394	0.279809	258	386	66.84
Fusarium graminearum str. PH-1	FGRAMPH1_01G26059	E69A1EAD_CE8A_4A6F_99C1_B325A6D792EE	449	595	3	3	0.30118	0.44607	448	595	75.29
Fusarium graminearum str. PH-1	FGRAMPH1_01G20655	E81DF321_B49D_4A3E_99FC_732FD780F100	301	355	2	1	0.26608	0.268674	267	379	70.45
Fusarium graminearum str. PH-1	FGRAMPH1_01G15983	E85962D4_2A41_4A61_89AC_4C601993ED46	827	616	4	3	0.501456	0.634581	612	827	74
Fusarium graminearum str. PH-1	FGRAMPH1_01G09027	E862544B_5129_47AF_A5AA_8991F461E18A	158	113	2	2	0.234154	0.185421	112	158	70.89
Fusarium graminearum str. PH-1	FGRAMPH1_01G10871	EA4791E8_5AC4_4743_B025_41764B106B1E	65	34	2	1	0.450123	0.826782	28	67	41.79
Fusarium graminearum str. PH-1	FGRAMPH1_01G03125	EB1C4AC7_964B_4419_BF11_7E8624CE1217	132	166	2	2	0.554074	0.694351	114	178	64.04
Fusarium graminearum str. PH-1	FGRAMPH1_01G24771	EB677037_F43C_4ECB_BCAE_5481FA29FA8D	83	104	2	3	0.573795	0.492268	80	104	76.92
Fusarium graminearum str. PH-1	FGRAMPH1_01G25081	EBA2FE3E_49BA_4765_99B0_E4A3A8CE78B6	828	1060	7	5	0.137961	0.195283	825	1060	77.83
Fusarium graminearum str. PH-1	FGRAMPH1_01G15539	EBEFAB06_7342_4747_80CA_2AF792A31D40	372	400	6	3	0.592053	0.600627	337	429	78.55
Fusarium graminearum str. PH-1	FGRAMPH1_01G10261	ECDDBCAE_F9A6_419B_A8D9_7DB81522E6E5	229	173	4	4	0.175156	0.153205	163	233	69.96
Fusarium graminearum str. PH-1	FGRAMPH1_01G23295	ED7135D6_2E16_41B3_9F65_F182D75ECE30	724	903	11	12	0.1136	0.195272	722	903	79.96
Fusarium graminearum str. PH-1	FGRAMPH1_01G16583	EFC2A68C_FE43_4B00_8C3F_C7F183AADA53	677	949	2	1	0.164597	0.152138	647	963	67.19
Fusarium graminearum str. PH-1	FGRAMPH1_01G26523	F013BBF9_D2C8_4BA0_AA73_D74D0F91B968	142	190	2	2	0.329245	0.234701	111	213	52.11
Fusarium graminearum str. PH-1	FGRAMPH1_01G03441	F1580D3C_7F5A_49CE_863B_A32B441337D5	289	228	4	1	0.274191	0.305509	227	289	78.55
Fusarium graminearum str. PH-1	FGRAMPH1_01G04937	F1BDDC53_9B6A_48F4_A51A_FBEF9AFC18A1	69	86	3	4	0.145851	0.14108	68	86	79.07
Fusarium graminearum str. PH-1	FGRAMPH1_01G08327	F25C9117_79FA_419B_8E3E_143A50B0F86F	1016	1150	3	4	0.553997	0.59942	936	1203	77.81
Fusarium graminearum str. PH-1	FGRAMPH1_01G11227	F2C32E96_8745_45FD_AF17_0223A0FF357C	344	530	1	2	0.0820669	0.0814181	343	530	64.72
Fusarium graminearum str. PH-1	FGRAMPH1_01G16325	F4A776F9_1D44_480D_990E_E23E2D598A28	131	198	2	1	0.454757	0.288262	120	204	58.82
Fusarium graminearum str. PH-1	FGRAMPH1_01G08175	F4B05B97_F694_4631_88A8_3330D4EEF47B	521	627	1	2	0.141414	0.157236	505	635	79.53
Fusarium graminearum str. PH-1	FGRAMPH1_01G10719	F519DFEB_EF74_49CA_8D10_3947D98300A3	124	69	2	2	0.881311	0.882958	68	124	54.84
Fusarium graminearum str. PH-1	FGRAMPH1_01G13317	F6E47630_33F2_4D03_A237_27D9D15EAD7C	422	338	6	2	0.159279	0.101126	323	424	76.18
Fusarium graminearum str. PH-1	FGRAMPH1_01G23863	F75C8741_EE17_48A5_B1D3_4F58A4410E88	263	278	3	3	0.314612	0.314247	226	307	73.62
Fusarium graminearum str. PH-1	FGRAMPH1_01G12215	F7650363_5488_4376_8FA6_2C6674D525B8	212	152	2	1	0.0806325	0.0912112	151	212	71.23
Fusarium graminearum str. PH-1	FGRAMPH1_01G24417	F9E5F0A5_A1F2_41CB_BBA3_2FBB22502ADA	593	466	8	4	0.254555	0.172169	447	608	73.52
Fusarium graminearum str. PH-1	FGRAMPH1_01G01349	FADF591A_2821_4153_8114_34A42FEDCB4D	391	500	2	1	0.243824	0.214564	383	500	76.6
Fusarium graminearum str. PH-1	FGRAMPH1_01G24161	FB1802F0_9D57_400A_8DF7_D04367C89696	101	80	2	3	0.518383	0.497995	77	101	76.24
Fusarium graminearum str. PH-1	FGRAMPH1_01G06807	FC10992A_EF6F_483B_B15D_81AAF6CA3542	161	107	3	2	0.846932	0.887763	106	161	65.84
Fusarium graminearum str. PH-1	FGRAMPH1_01G17601	FD2C328E_55C3_492E_8606_2130C80B2543	562	434	5	5	0.390947	0.243822	432	562	76.87
Fusarium graminearum str. PH-1	FGRAMPH1_01G10787	FEE5A2BB_8FAF_4933_86F8_7DE5A4F33362	209	125	2	2	0.295279	0.375178	124	209	59.33
Fusarium graminearum str. PH-1	FGRAMPH1_01G11969	FEFC68C7_1578_40DD_A2D3_7F165E0535DF	404	302	5	3	0.18096	0.160677	301	404	74.5
Aspergillus fumigatus str. Af293	AFU8G01290_T	A06A0010_7006_49B0_86A7_C8B03DD55B91	211	161	1	2	0.0864976	0.0647522	160	211	75.83
Aspergillus fumigatus str. Af293	AFU3G13360_T	A1E59E5B_2EB3_4646_8B58_3524571462A5	157	204	3	2	0.123987	0.241367	99	250	39.6
Aspergillus fumigatus str. Af293	AFU5G12980_T	A2160514_EDD2_473E_AE4B_61FC8515204F	316	729	3	2	0.132992	0.56541	315	729	43.21
Aspergillus fumigatus str. Af293	AFU6G06820_T	A38A2E08_36DB_403E_AA61_426A89FD6400	472	435	9	5	0.323762	0.186372	372	520	71.54
Aspergillus fumigatus str. Af293	AFU5G01050_T	A4CD6414_B1DB_4315_9EB1_55CC22F40A96	231	425	4	1	0.109508	0.0788353	230	425	54.12
Aspergillus fumigatus str. Af293	AFU1G17100_T	A649B5E5_3520_4D80_BA77_F30DB354483A	369	448	4	1	0.347502	0.307013	338	469	72.07
Aspergillus fumigatus str. Af293	AFU2G13110_T	A65C15E9_0C3F_4D3E_9047_BEC7656F1726	235	180	4	5	0.862266	0.337307	179	235	76.17
Aspergillus fumigatus str. Af293	AFU3G05470_T	A728F884_36D2_4D17_BC5B_8E335887D09A	311	352	1	2	0.666025	0.868264	236	412	57.28
Aspergillus fumigatus str. Af293	AFU3G05510_T	A7705451_D7F2_4B2B_A39F_97263D8C7A5B	328	418	6	3	0.1365	0.178394	293	446	65.7
Aspergillus fumigatus str. Af293	AFU3G06420_T	A7870821_81C8_4DEE_9702_634BEA36E674	151	134	4	3	0.383089	0.373677	102	178	57.3
Aspergillus fumigatus str. Af293	AFU6G03100_T	A7ACC44A_ACA6_459A_874B_5EA60CBA398E	306	239	1	3	0.0837242	0.0760159	237	306	77.45
Aspergillus fumigatus str. Af293	AFU7G05590_T	A81F0ED9_9585_4EA4_85E3_18E48E93F99F	251	429	10	3	0.155294	0.0957713	250	429	58.28
Aspergillus fumigatus str. Af293	AFU8G01360_T	A9EC1291_6771_4672_B88C_6CCAC0146969	448	622	11	7	0.159639	0.0853469	371	684	54.24
Aspergillus fumigatus str. Af293	AFU1G10610_T	AAB8DE22_BDFE_45A4_AEB7_150B1836BF37	174	182	1	2	0.534463	0.565712	122	224	54.46
Aspergillus fumigatus str. Af293	AFU1G13120_T	ACB28A49_8104_4DCA_956D_AD6C82AFEC7D	143	254	1	2	0.361875	0.781302	53	323	16.41
Aspergillus fumigatus str. Af293	AFU3G09870_T	ACC3576C_3832_4257_BE84_E4B10A291731	80	81	4	2	0.790467	0.269568	33	111	29.73
Aspergillus fumigatus str. Af293	AFU1G09050_T	ACEBF9D8_7F5C_42F1_9094_3DCA15F73268	195	202	5	3	0.127659	0.104037	170	218	77.98
Aspergillus fumigatus str. Af293	AFU2G00830_T	AE38DCE1_A6EC_485D_A3C1_DF3BEC38DBE4	460	308	2	4	0.0697839	0.104957	296	466	63.52
Aspergillus fumigatus str. Af293	AFU6G14580_T	AF43D30D_A49A_47FC_9F39_77F3AE189041	206	367	1	2	0.389785	0.199675	140	412	33.98
Aspergillus fumigatus str. Af293	AFU4G04700_T	AF5E3ABB_90BA_4237_9783_33C52640F5C4	278	551	2	1	0.209446	0.190442	268	551	48.64
Aspergillus fumigatus str. Af293	AFU6G09850_T	AF5FA4C9_B474_4C00_B672_64BD44EE254B	243	551	11	4	0.179335	0.324945	242	551	43.92
Aspergillus fumigatus str. Af293	AFU2G13080_T	AFC8A75A_1D94_4C7B_BD4A_9DE46C7942A3	161	159	2	1	0.150954	0.212301	140	178	78.65
Aspergillus fumigatus str. Af293	AFU7G02610_T	AFD92C54_BA1F_4829_9496_548571D7EED6	629	926	3	5	0.293393	0.297675	571	954	59.85
Aspergillus fumigatus str. Af293	AFU2G15350_T	B2F1D606_B5B0_4CB2_8993_0BA08F1A7B07	69	211	1	2	0.939506	0.12864	6	252	2.38
Aspergillus fumigatus str. Af293	AFU2G13000_T	B47330C3_6EA2_41A9_83E5_046343057121	130	83	5	4	0.736058	0.579387	58	141	41.13
Aspergillus fumigatus str. Af293	AFU2G12950_T	B4768DAA_12F3_4B52_BF0B_0BFDE60483AF	111	72	3	6	0.618373	0.587087	41	134	30.6
Aspergillus fumigatus str. Af293	AFU8G02150_T	B4938E55_57F8_4D3C_AFE9_5DB558156DD5	468	449	5	5	0.08574	0.0672742	396	511	77.5
Aspergillus fumigatus str. Af293	AFU6G09395_T	B4BCABE1_E766_4508_9894_AB7DAEF2B963	396	576	3	2	0.296224	0.521378	364	596	61.07
Aspergillus fumigatus str. Af293	AFU7G05270_T	B591E255_2D02_4808_AC4F_F5526ECF85C5	89	134	3	2	0.591754	0.710698	88	134	65.67
Aspergillus fumigatus str. Af293	AFU8G00410_T	B63594B6_1B65_4F6A_9BBA_CA794EF151EA	561	446	4	5	0.347428	0.2622	445	561	79.32
Aspergillus fumigatus str. Af293	AFU7G02590_T	B6921DA3_4B7E_41A2_8C44_A91503220559	120	322	1	1	0.626258	0.801916	119	322	36.96
Aspergillus fumigatus str. Af293	AFU2G10300_T	B6CDF3B2_500E_432C_BC4C_45763DD3A990	198	139	4	5	0.312392	0.425656	138	198	69.7
Aspergillus fumigatus str. Af293	AFU5G11245_T	B6FE0EC0_48A7_4403_84E2_0BBFD251B955	251	362	6	3	0.269114	0.265292	250	362	69.06
Aspergillus fumigatus str. Af293	AFU8G01110_T	B82D54F1_C57E_4724_8118_692A74EDA46E	293	352	7	4	0.466029	0.250373	258	378	68.25
Aspergillus fumigatus str. Af293	AFU5G06380_T	B84BE6E3_AC91_4CF2_83A9_B240C52057FC	219	180	3	1	0.365088	0.447964	166	226	73.45
Aspergillus fumigatus str. Af293	AFU2G16350_T	BA23C423_D2B3_4A99_A396_18EA07A42FA2	164	175	2	1	0.165012	0.199009	147	187	78.61
Aspergillus fumigatus str. Af293	AFU1G06620_T	BA3A71C3_FED3_4D8A_A304_01F7E16A5EDB	209	137	6	3	0.272928	0.540696	131	211	62.09
Aspergillus fumigatus str. Af293	AFU1G10230_T	BAD9BFFA_BBCB_4401_AE91_8C1033283C29	205	286	1	1	0.777497	0.817067	204	286	71.33
Aspergillus fumigatus str. Af293	AFU2G05090_T	BC32F951_8295_483A_AC63_7E5F870D8520	166	129	3	4	0.121098	0.179174	124	166	74.7
Aspergillus fumigatus str. Af293	AFU3G11820_T	BCF4E12E_23AB_4E34_A304_45F715A9CA64	250	190	2	3	0.082816	0.0882389	189	250	75.6
Aspergillus fumigatus str. Af293	AFU6G09410_T	BD0FB45D_E2AB_414D_9986_0964E8D90C3C	340	444	2	2	0.523907	0.415656	321	459	69.93
Aspergillus fumigatus str. Af293	AFU1G09170_T	BD8FD289_3F7E_48EB_B99F_9DB99A71EE82	391	315	4	4	0.232382	0.274565	289	409	70.66
Aspergillus fumigatus str. Af293	AFU3G14340_T	BE0F52E2_A692_4BF7_81D9_975EB3BF55C1	141	226	8	2	0.389034	0.232174	122	239	51.05
Aspergillus fumigatus str. Af293	AFU4G00740_T	BF7C0548_F064_4D55_98D9_EF493A2A572E	346	329	5	4	0.227251	0.0736337	265	407	65.11
Aspergillus fumigatus str. Af293	AFU4G07435_T	BFECBDFE_299C_4AC6_93C4_BE60E45A25D8	171	105	3	3	0.605582	0.425673	104	171	60.82
Aspergillus fumigatus str. Af293	AFU1G04310_T	BFEE8E07_B5A3_41BA_AADE_37D4A15CD500	239	173	2	2	0.714008	0.770172	170	239	71.13
Aspergillus fumigatus str. Af293	AFU4G07740_T	C124C666_51C3_49C1_95FF_CB8264C7207D	357	218	6	5	0.547568	0.650672	206	361	57.06
Aspergillus fumigatus str. Af293	AFU5G01590_T	C1BEE460_B9E3_478D_A145_CB4E5F1E7696	452	678	3	3	0.283983	0.168921	418	701	59.63
Aspergillus fumigatus str. Af293	AFU3G02785_T	C1C8F259_9031_4546_A819_6F17B31017A4	222	275	4	3	0.190483	0.191229	209	283	73.85
Aspergillus fumigatus str. Af293	AFU5G07800_T	C1EA0640_CEAA_48C2_89B1_2D14A1789586	439	413	5	4	0.848494	0.816269	357	493	72.41
Aspergillus fumigatus str. Af293	AFU3G09260_T	C2A0A635_E60B_448A_87C2_F48F4640E5A8	163	115	2	2	0.646269	0.707993	114	163	69.94
Aspergillus fumigatus str. Af293	AFU4G08840_T	C3B495D2_EC2F_4C5B_94A9_D6513B701389	232	177	2	4	0.221726	0.261405	170	235	72.34
Aspergillus fumigatus str. Af293	AFU3G12230_T	C5228248_88B3_4604_94A7_D1B2DF00ABB9	480	659	2	1	0.142372	0.2794	479	659	72.69
Aspergillus fumigatus str. Af293	AFU1G07490_T	C691F4B3_8F09_4857_81F4_557C7A71EF17	819	764	7	1	0.308969	0.215417	669	896	74.67
Aspergillus fumigatus str. Af293	AFU6G10000_T	C6A3A0E9_D6C2_45F3_AD89_9A28294932D1	76	52	1	2	0.845711	0.825185	40	86	46.51
Aspergillus fumigatus str. Af293	AFU2G03460_T	C76769D8_90EF_4171_8BBA_F0672C2E79EA	920	732	6	7	0.441443	0.353142	730	920	79.35
Aspergillus fumigatus str. Af293	AFU3G08250_T	C8AFD3A7_052C_440A_8305_F72095B9CE5C	428	394	6	3	0.53208	0.439628	348	463	75.16
Aspergillus fumigatus str. Af293	AFU8G04980_T	C9311697_C151_4A81_BB80_BE04501E94AD	390	594	6	3	0.0916685	0.157831	370	603	61.36
Aspergillus fumigatus str. Af293	AFU1G13360_T	CA787A87_F7FD_40C1_8FB7_4FD795B1CBC9	403	441	5	5	0.116492	0.184215	370	466	79.4
Aspergillus fumigatus str. Af293	AFU2G12510_T	CBAC2819_27D5_4188_90F1_CA760C05123C	347	397	2	2	0.316868	0.254997	297	434	68.43
Aspergillus fumigatus str. Af293	AFU6G04430_T	CBF6F3AC_880F_4A8E_B449_CA6983FC452B	228	176	3	4	0.270263	0.182749	175	228	76.75
Aspergillus fumigatus str. Af293	AFU4G01170_T	CC15979A_8935_4EFF_8412_66259E43A816	214	634	11	2	0.213628	0.138353	206	634	32.49
Aspergillus fumigatus str. Af293	AFU4G12370_T	CC5A1762_25C2_4E7B_BDCC_09C2E0074F3C	311	248	1	2	0.191598	0.228531	247	311	79.42
Aspergillus fumigatus str. Af293	AFU7G05110_T	CC5A30B4_FA27_475B_9D55_085E47789020	266	378	2	1	0.380906	0.410454	254	384	66.15
Aspergillus fumigatus str. Af293	AFU5G04400_T	CD216237_8B15_4664_94DE_A2968A4C44E1	87	406	5	1	0.86566	0.647747	12	449	2.67
Aspergillus fumigatus str. Af293	AFU8G05200_T	CD91B367_63FD_4721_9580_9CCCC847A898	401	417	5	5	0.169804	0.151552	359	450	79.78
Aspergillus fumigatus str. Af293	AFU4G00410_T	CE6A2A1D_4EF6_467C_81E7_804EBB2AF55A	429	543	2	1	0.373908	0.504338	428	543	78.82
Aspergillus fumigatus str. Af293	AFU1G14420_T	CECC4A12_B198_474F_89B1_3FD089AF1EFF	348	423	5	1	0.543187	0.538152	325	444	73.2
Aspergillus fumigatus str. Af293	AFU5G06915_T	CF0A9C03_F9B5_4FCF_91A6_EC67AFB0AC0A	457	526	8	6	0.158528	0.100578	381	579	65.8
Aspergillus fumigatus str. Af293	AFU5G02580_T	CF0EB5F4_CB95_44BA_B54E_B22FE157324C	356	276	3	2	0.497737	0.339932	269	356	75.56
Aspergillus fumigatus str. Af293	AFU5G06930_T	CF319905_B407_4DB1_A2C3_A968F1E59913	462	1022	14	2	0.4786	0.306415	439	1040	42.21
Aspergillus fumigatus str. Af293	AFU7G05650_T	CF5653CA_82E5_4455_92C6_2824A4BBF3A7	349	225	3	3	0.884352	0.903824	224	349	64.18
Aspergillus fumigatus str. Af293	AFU5G03810_T	CF59A3A5_AE13_46E6_AA61_DBD14A762D12	623	606	4	2	0.729221	0.676088	519	691	75.11
Aspergillus fumigatus str. Af293	AFU7G06780_T	CF80A434_5ED0_478B_B71D_A8128CE4897D	374	483	8	5	0.134847	0.125347	373	483	77.23
Aspergillus fumigatus str. Af293	AFU6G07730_T	CFAA738B_700B_4B36_B35C_611759274131	556	566	9	8	0.168153	0.182717	450	654	68.81
Aspergillus fumigatus str. Af293	AFU4G03830_T	CFEED601_6B15_4D39_80F7_5064C10895D0	144	174	3	2	0.19451	0.189366	136	175	77.71
Aspergillus fumigatus str. Af293	AFU2G11130_T	D02BB80D_4F9D_49F3_8B60_F5FF2453CC65	553	521	8	7	0.588953	0.677459	467	593	78.75
Aspergillus fumigatus str. Af293	AFU2G00530_T	D09409E5_7333_4125_B595_B921ADC62ADE	332	254	3	3	0.306641	0.115059	253	332	76.2
Aspergillus fumigatus str. Af293	AFU2G15370_T	D0F5AC55_C4F5_4FBF_BC83_E8DD5B93C5E3	491	613	3	2	0.20993	0.249826	490	613	79.93
Aspergillus fumigatus str. Af293	AFU1G14800_T	D16DA7CC_CFFA_4D16_BB8F_CBE5EF5893CE	145	89	1	2	0.808365	0.831651	83	145	57.24
Aspergillus fumigatus str. Af293	AFU5G00970_T	D1759E83_A3B3_482A_9EE2_139F0B4E7C97	208	67	1	3	0.191903	0.632979	56	214	26.17
Aspergillus fumigatus str. Af293	AFU2G13590_T	D197F9D4_1C2D_4AE3_9C99_D6E02A8F87F8	81	70	4	2	0.499246	0.351517	50	96	52.08
Aspergillus fumigatus str. Af293	AFU4G09400_T	D1AD63E2_0E02_4671_8327_594420C06C3B	638	549	3	5	0.290774	0.286059	520	658	79.03
Aspergillus fumigatus str. Af293	AFU6G10450_T	D1C67753_CC0F_4647_9D79_CCD01DF607DA	248	166	3	3	0.924694	0.892234	165	248	66.53
Aspergillus fumigatus str. Af293	AFU4G05985_T	D24AD36D_7D60_4507_8BF8_80029FE891B6	69	185	4	2	0.807986	0.271077	52	190	27.37
Aspergillus fumigatus str. Af293	AFU2G02630_T	D27FE120_3ADB_4364_B1D2_422A4A5A2A13	223	173	4	3	0.289409	0.211466	154	233	66.09
Aspergillus fumigatus str. Af293	AFU4G10520_T	D393EA8E_B807_405F_BFB7_BAA6426777C7	106	84	2	1	0.273872	0.272583	83	106	78.3
Aspergillus fumigatus str. Af293	AFU2G16940_T	D41498BE_76DF_416A_A299_C8ADD6E8D1FC	255	427	2	2	0.196871	0.15034	252	427	59.02
Aspergillus fumigatus str. Af293	AFU8G04910_T	D47AA8BB_5718_4D6F_88CE_81B6213EA3F8	440	532	13	9	0.0563977	0.0807404	420	550	76.36
Aspergillus fumigatus str. Af293	AFU7G04811_T	D55E65CB_CDFA_4127_AB11_AB5A069CF8D2	626	652	9	7	0.253693	0.316906	526	729	72.15
Aspergillus fumigatus str. Af293	AFU4G06310_T	D71B2A4C_F644_4EDA_8C73_2943D5E8D776	147	253	3	2	0.125067	0.390934	143	253	56.52
Aspergillus fumigatus str. Af293	AFU1G01670_T	D784D0AB_CA19_42C6_B404_3C8F21CEA8C3	466	408	4	2	0.22152	0.0702544	344	520	66.15
Aspergillus fumigatus str. Af293	AFU2G04710_T	D7B982E6_CB1F_4E42_81E1_139B36DE8612	217	135	3	5	0.756413	0.36856	133	217	61.29
Aspergillus fumigatus str. Af293	AFU7G03700_T	D8CBAAF4_420D_46AF_A12F_309AFD5F0070	238	445	2	3	0.141466	0.282225	232	447	51.9
Aspergillus fumigatus str. Af293	AFU6G02150_T	DA2D7668_CD96_49E8_87E3_EB7371AD3CD0	314	626	1	3	0.1831	0.358964	298	630	47.3
Aspergillus fumigatus str. Af293	AFU2G14440_T	DAE977B8_7CF1_4ADB_B6B3_62CB9F0B7992	375	488	10	5	0.107814	0.0711676	301	547	55.03
Aspergillus fumigatus str. Af293	AFU4G12430_T	DB2E6E3D_0E41_4FAA_92FA_68548D1A9796	271	215	3	3	0.307679	0.225562	214	271	78.97
Aspergillus fumigatus str. Af293	AFU1G11200_T	DBA9C2E8_C9E3_4B8A_9E4B_718F2443B437	192	123	3	3	0.105884	0.105587	104	194	53.61
Aspergillus fumigatus str. Af293	AFU4G09180_T	DC2B36B2_E651_443A_AF45_533AFD290EF7	367	599	7	3	0.0956954	0.24869	366	599	61.1
Aspergillus fumigatus str. Af293	AFU5G05670_T	DC557726_6E15_4BD1_BF94_FEF35FE5645A	425	628	6	3	0.5421	0.370306	414	630	65.71
Aspergillus fumigatus str. Af293	AFU3G08310_T	DD180AD1_687F_42C7_AA7C_6F137ED3845F	276	306	5	2	0.11096	0.0601592	256	324	79.01
Aspergillus fumigatus str. Af293	AFU1G05550_T	DD27E7A3_E8E4_4C7B_AF68_02F13C238A8A	403	537	3	1	0.698036	0.681264	392	541	72.46
Aspergillus fumigatus str. Af293	AFU1G08890_T	DDCF4576_6985_4C65_AB11_100606A1641C	243	973	5	1	0.303347	0.759531	28	1130	2.48
Aspergillus fumigatus str. Af293	AFU5G03485_T	DE056753_2C13_41B3_8B2D_D21B5D47C148	268	211	1	4	0.435298	0.375828	169	300	56.33
Aspergillus fumigatus str. Af293	AFU4G00450_T	DE2953E9_BC24_4E6C_92FF_3B039377C2D2	263	401	3	2	0.120584	0.103763	262	401	65.34
Aspergillus fumigatus str. Af293	AFU5G06690_T	DE4B40F8_0F6B_4C82_8B72_D66E803A4296	156	122	4	3	0.0721782	0.166672	112	158	70.89
Aspergillus fumigatus str. Af293	AFU8G06640_T	DF75D383_8BFF_470A_8C3B_351EF62BD65D	388	277	5	4	0.104236	0.0530592	261	393	66.41
Aspergillus fumigatus str. Af293	AFU7G06940_T	E03D30CE_BA98_4DEF_A7EC_481A7B0E0A08	384	487	4	2	0.216501	0.328885	383	487	78.64
Aspergillus fumigatus str. Af293	AFU1G13150_T	E136EFA4_FEA4_4F91_BD89_6C8884C5B01A	179	250	4	2	0.375011	0.457897	178	250	71.2
Aspergillus fumigatus str. Af293	AFU2G14430_T	E1702F3B_490E_4839_BCBB_9C43DEA27CEA	408	538	5	2	0.101079	0.0598485	407	538	75.65
Aspergillus fumigatus str. Af293	AFU5G05990_T	E1756098_2FEC_4744_B03F_A54888A77667	256	359	3	4	0.711521	0.782237	204	394	51.78
Aspergillus fumigatus str. Af293	AFU1G11790_T	E21A97B0_ADAA_4F3B_AC6A_095D5BE80AAC	522	421	6	7	0.208751	0.0987278	410	529	77.5
Aspergillus fumigatus str. Af293	AFU3G15395_T	E23A0F40_08E8_42A3_ABFE_8F5E75CA2DB4	714	1196	1	4	0.170191	0.213513	687	1214	56.59
Aspergillus fumigatus str. Af293	AFU1G08820_T	E35185D1_E463_483B_8545_08137C829415	202	213	5	3	0.339459	0.270707	175	234	74.79
Aspergillus fumigatus str. Af293	AFU6G11990_T	E3C309B8_BEED_476A_9C90_B7AFAF023543	105	149	4	2	0.271223	0.261378	71	172	41.28
Aspergillus fumigatus str. Af293	AFU6G00770_T	E4801C01_E26C_462A_80E5_5212DA8BA055	416	321	4	5	0.182523	0.0795405	320	416	76.92
Aspergillus fumigatus str. Af293	AFU1G06700_T	E5B1267B_F3A6_4D29_89BD_D906A529976A	499	452	6	4	0.270504	0.384091	377	561	67.2
Aspergillus fumigatus str. Af293	AFU5G04430_T	E68BE095_72A9_4478_810B_98D569268F84	125	108	4	2	0.531396	0.643323	94	134	70.15
Aspergillus fumigatus str. Af293	AFU1G09810_T	E7AFB0E0_409B_471E_82E6_BEE2898A628F	182	181	3	2	0.372335	0.124162	131	220	59.55
Aspergillus fumigatus str. Af293	AFU3G13090_T	E7B0EAE2_7110_4191_8FDF_6A9246DA2B6E	363	446	3	2	0.493669	0.624127	328	473	69.34
Aspergillus fumigatus str. Af293	AFU1G07680_T	E8955162_9D7A_46B8_AD95_80CC2869C038	369	281	2	3	0.362731	0.387527	279	369	75.61
Aspergillus fumigatus str. Af293	AFU4G04075_T	E8E54CD0_CFF3_4108_9ED2_182A2BFB7149	170	140	3	2	0.476506	0.0922143	103	202	50.99
Aspergillus fumigatus str. Af293	AFU3G10590_T	EA1A3FB1_E32A_49E3_8CE3_64E821F174B0	137	450	4	2	0.127087	0.220461	136	450	30.22
Aspergillus fumigatus str. Af293	AFU4G09200_T	EA4ADD8F_6B8D_4E0C_A883_40CC3E9D78F1	356	300	6	5	0.28119	0.27315	285	366	77.87
Aspergillus fumigatus str. Af293	AFU2G01270_T	EB1A98D6_B82C_444B_9D9D_5183723A87B5	599	609	6	6	0.216495	0.115198	407	771	52.79
Aspergillus fumigatus str. Af293	AFU6G00400_T	EB64DCF5_7A52_40AC_998A_3728E54958A8	379	482	2	1	0.0518499	0.210889	378	482	78.42
Aspergillus fumigatus str. Af293	AFU8G06480_T	ED04E3C0_DF54_4256_A89D_8E3BAE9A5E07	303	276	4	5	0.055196	0.110701	221	348	63.51
Aspergillus fumigatus str. Af293	AFU7G00380_T	EE6645DA_7974_4364_A705_6ADA67746FB8	197	201	2	2	0.0753548	0.0751403	149	244	61.07
Aspergillus fumigatus str. Af293	AFU6G14520_T	EF13D9C3_A54D_4394_B66E_9B4F90FFB3A5	245	358	7	6	0.151525	0.111882	242	358	67.6
Aspergillus fumigatus str. Af293	AFU4G06000_T	F013F89B_0B37_4034_B227_16C824D312EE	334	297	2	4	0.565803	0.404778	268	361	74.24
Aspergillus fumigatus str. Af293	AFU4G13540_T	F043EEBE_6F4B_4896_AE75_0A091C17E901	522	676	11	6	0.288954	0.308636	481	698	68.91
Aspergillus fumigatus str. Af293	AFU5G03210_T	F10BAA5D_BAC7_494A_A223_55FDD272169F	245	192	2	1	0.19036	0.1382	191	245	77.96
Aspergillus fumigatus str. Af293	AFU2G12390_T	F15BC54F_AB7F_43A5_AC29_1A24B1D86EEA	290	218	5	4	0.350184	0.169651	216	290	74.48
Aspergillus fumigatus str. Af293	AFU4G06790_T	F243CEE5_03A0_46D7_84ED_FC60FD926BB5	123	122	4	3	0.200287	0.179615	86	150	57.33
Aspergillus fumigatus str. Af293	AFU7G00880_T	F2CB574E_2A7F_4069_A5D0_79A252CE4C18	163	287	8	3	0.169547	0.251693	118	319	36.99
Aspergillus fumigatus str. Af293	AFU1G12740_T	F3BD595F_6233_4C77_B13C_34651BCBDAF1	68	85	3	2	0.633085	0.579746	67	85	78.82
Aspergillus fumigatus str. Af293	AFU4G13970_T	F3BE55E0_992B_4C6A_9129_C2D25787D71E	198	261	4	2	0.114826	0.178642	178	276	64.49
Aspergillus fumigatus str. Af293	AFU1G12270_T	F4200852_8BE3_401F_B632_B4C460ED34C4	79	49	4	2	0.509478	0.324061	34	91	37.36
Aspergillus fumigatus str. Af293	AFU4G07530_T	F4D613D3_8D8F_41BA_9F9B_4380A8F811C5	439	835	4	1	0.737804	0.551301	438	835	52.46
Aspergillus fumigatus str. Af293	AFU6G00180_T	F58DEF0F_19C5_4E01_936C_22F926BC5D9C	109	109	1	3	0.151398	0.133417	50	165	30.3
Aspergillus fumigatus str. Af293	AFU3G06370_T	F752438D_C00E_4F49_8B12_2A36B2BD52A6	260	175	3	3	0.643225	0.695542	174	260	66.92
Aspergillus fumigatus str. Af293	AFU7G00640_T	F7930C2B_F0CE_4115_B7E2_22CCB6F5D422	360	286	3	3	0.0542914	0.0461934	285	360	79.17
Aspergillus fumigatus str. Af293	AFU3G03550_T	F7ACF02E_E32F_421F_8AA9_F01884DCAAF4	203	248	3	2	0.222831	0.16392	182	264	68.94
Aspergillus fumigatus str. Af293	AFU1G02620_T	F7FC513C_329E_44A3_9B8D_F905451FD321	155	92	2	2	0.270366	0.215421	81	160	50.62
Aspergillus fumigatus str. Af293	AFU1G16060_T	FBFD838F_5622_41E5_ADD9_7F2C82DA55AF	309	357	4	2	0.361345	0.330942	291	373	78.02
Aspergillus fumigatus str. Af293	AFU3G07630_T	FD152D49_6802_4A81_BEF5_D368F6979209	179	344	4	2	0.0976564	0.0918349	175	344	50.87
Aspergillus fumigatus str. Af293	AFU6G09350_T	FDF30DA3_A5C8_490A_9417_E6E3B7E8540F	135	165	3	4	0.620219	0.389828	71	207	34.3
Aspergillus fumigatus str. Af293	AFU2G16330_T	FDF7E455_88B5_4CE5_B4C3_7A3ECE192B94	415	520	2	1	0.315302	0.259217	414	520	79.62
Aspergillus fumigatus str. Af293	AFU2G05050_T	FE765669_D7FA_42EA_9A8A_CF12B22ACE31	84	102	5	2	0.522763	0.209076	61	115	53.04
Aspergillus fumigatus str. Af293	AFU2G15340_T	FEF7CDC6_A68D_4F49_B8EB_EC4BBBE1960B	532	559	2	3	0.583944	0.558289	457	621	73.59
Aspergillus fumigatus str. Af293	AFU3G07730_T	FF166188_396B_4DE6_BFF5_3FD6990A65E4	106	112	3	2	0.38122	0.552747	69	145	47.59
Aspergillus fumigatus str. Af293	AFU4G09890_T	FFA752DC_954E_4DF3_980F_EEF0CE751E94	371	380	3	3	0.186883	0.217237	315	428	73.6
Aspergillus fumigatus str. Af293	AFU5G06905_T	FFB94240_3568_4FA9_BB80_FC95412DC8B3	312	440	4	2	0.082991	0.258559	311	440	70.68
Toxoplasma gondii str. ME49	TGME49_200310		169	93	4	4	0.434064	0.588295	92	169	54.44
Toxoplasma gondii str. ME49	TGME49_201110		154	82	5	3	0.591854	0.39964	81	154	52.6
Toxoplasma gondii str. ME49	TGME49_202100		137	144	2	1	0.719537	0.809662	123	156	78.85
Toxoplasma gondii str. ME49	TGME49_202255		371	559	8	14	0.259665	0.228935	356	559	63.69
Toxoplasma gondii str. ME49	TGME49_202870		506	279	6	6	0.762705	0.697572	278	506	54.94
Toxoplasma gondii str. ME49	TGME49_203040		783	1824	3	1	0.506204	0.59153	740	1844	40.13
Toxoplasma gondii str. ME49	TGME49_203170		732	511	15	14	0.431666	0.247788	510	732	69.67
Toxoplasma gondii str. ME49	TGME49_203200		1470	1903	7	10	0.607812	0.560853	1454	1907	76.25
Toxoplasma gondii str. ME49	TGME49_203290		330	218	1	1	0.691501	0.653222	217	330	65.76
Toxoplasma gondii str. ME49	TGME49_203400		580	388	4	4	0.641709	0.505675	387	580	66.72
Toxoplasma gondii str. ME49	TGME49_203450		465	227	7	14	0.51516	0.106539	226	465	48.6
Toxoplasma gondii str. ME49	TGME49_203450		465	227	7	14	0.51516	0.51516	226	465	48.6
Toxoplasma gondii str. ME49	TGME49_203450		465	227	7	14	0.51516	0.106539	226	465	48.6
Toxoplasma gondii str. ME49	TGME49_203450		465	227	7	14	0.51516	0.51516	226	465	48.6
Toxoplasma gondii str. ME49	TGME49_203505		232	299	3	5	0.0965578	0.124912	139	375	37.07
Toxoplasma gondii str. ME49	TGME49_204510		852	926	7	7	0.353703	0.456023	732	1024	71.48
Toxoplasma gondii str. ME49	TGME49_205140		866	1394	5	6	0.507555	0.595518	801	1445	55.43
Toxoplasma gondii str. ME49	TGME49_205170		241	157	3	2	0.833804	0.611546	100	285	35.09
Toxoplasma gondii str. ME49	TGME49_205420		399	438	8	8	0.179484	0.182887	326	498	65.46
Toxoplasma gondii str. ME49	TGME49_205590		547	667	9	11	0.302252	0.318377	506	698	72.49
Toxoplasma gondii str. ME49	TGME49_205700		348	172	1	1	0.219164	0.10486	171	348	49.14
Toxoplasma gondii str. ME49	TGME49_206570		717	1225	3	2	0.400153	0.575462	687	1238	55.49
Toxoplasma gondii str. ME49	TGME49_207015		574	365	2	2	0.588327	0.585692	364	574	63.41
Toxoplasma gondii str. ME49	TGME49_207350		94	462	2	5	0.231472	0.388565	92	462	19.91
Toxoplasma gondii str. ME49	TGME49_207420		171	188	2	2	0.223358	0.927534	13	321	4.05
Toxoplasma gondii str. ME49	TGME49_207630		497	747	9	8	0.445794	0.602315	496	747	66.4
Toxoplasma gondii str. ME49	TGME49_207790		148	280	2	4	0.15341	0.527668	147	280	52.5
Toxoplasma gondii str. ME49	TGME49_208090		473	493	5	4	0.585848	0.602832	413	551	74.95
Toxoplasma gondii str. ME49	TGME49_208750		240	268	5	5	0.509893	0.457234	166	332	50
Toxoplasma gondii str. ME49	TGME49_208760		639	861	5	5	0.48165	0.533679	630	868	72.58
Toxoplasma gondii str. ME49	TGME49_209070		387	330	2	1	0.85499	0.577703	174	531	32.77
Toxoplasma gondii str. ME49	TGME49_209108		400	512	4	4	0.785849	0.683345	399	512	77.93
Toxoplasma gondii str. ME49	TGME49_209120		179	113	2	2	0.714098	0.396355	7	264	2.65
Toxoplasma gondii str. ME49	TGME49_209270		1806	2372	3	2	0.695421	0.691116	1805	2372	76.1
Toxoplasma gondii str. ME49	TGME49_209515		189	464	1	3	0.340788	0.258707	181	464	39.01
Toxoplasma gondii str. ME49	TGME49_209560		479	1487	1	9	0.916475	0.894432	465	1494	31.12
Toxoplasma gondii str. ME49	TGME49_209630		456	415	3	5	0.815854	0.70572	325	528	61.55
Toxoplasma gondii str. ME49	TGME49_209700		229	178	3	3	0.438563	0.29544	177	229	77.29
Toxoplasma gondii str. ME49	TGME49_209820		648	337	7	7	0.589517	0.261146	336	648	51.85
Toxoplasma gondii str. ME49	TGME49_209830		654	844	10	12	0.368524	0.34263	583	897	64.99
Toxoplasma gondii str. ME49	TGME49_209860		424	251	6	4	0.557074	0.735758	250	424	58.96
Toxoplasma gondii str. ME49	TGME49_209870		855	472	8	5	0.624927	0.364617	471	855	55.09
Toxoplasma gondii str. ME49	TGME49_211270		3916	5210	12	15	0.543101	0.60646	3887	5221	74.45
Toxoplasma gondii str. ME49	TGME49_211360		863	1093	1	3	0.549259	0.630754	862	1093	78.87
Toxoplasma gondii str. ME49	TGME49_211385		222	610	2	3	0.0728626	0.410332	221	610	36.23
Toxoplasma gondii str. ME49	TGME49_212275		243	407	4	4	0.499954	0.72714	240	407	58.97
Toxoplasma gondii str. ME49	TGME49_212937		109	349	2	7	0.340938	0.500503	58	374	15.51
Toxoplasma gondii str. ME49	TGME49_213000		372	398	14	16	0.299539	0.252921	334	427	78.22
Toxoplasma gondii str. ME49	TGME49_213072		1046	663	21	15	0.438313	0.249749	662	1046	63.29
Toxoplasma gondii str. ME49	TGME49_213360		329	588	5	6	0.0953836	0.326179	328	588	55.78
Toxoplasma gondii str. ME49	TGME49_213460		1545	1759	19	22	0.560753	0.531758	1425	1857	76.74
Toxoplasma gondii str. ME49	TGME49_213480		1087	1482	19	22	0.403901	0.459144	1086	1482	73.28
Toxoplasma gondii str. ME49	TGME49_213590		211	107	2	2	0.673232	0.480471	10	279	3.58
Toxoplasma gondii str. ME49	TGME49_213720		800	957	21	26	0.335508	0.310599	771	978	78.83
Toxoplasma gondii str. ME49	TGME49_213760		430	590	2	1	0.56353	0.51621	420	595	70.59
Toxoplasma gondii str. ME49	TGME49_213840		404	1203	7	17	0.268835	0.442153	398	1203	33.08
Toxoplasma gondii str. ME49	TGME49_213860		275	332	7	9	0.206397	0.188742	237	359	66.02
Toxoplasma gondii str. ME49	TGME49_213880		194	246	1	1	0.380962	0.460606	193	246	78.46
Toxoplasma gondii str. ME49	TGME49_214220		212	112	5	3	0.593839	0.444901	111	212	52.36
Toxoplasma gondii str. ME49	TGME49_214480		205	149	4	4	0.335117	0.221765	148	205	72.2
Toxoplasma gondii str. ME49	TGME49_215328		684	1044	11	13	0.33115	0.518032	637	1068	59.64
Toxoplasma gondii str. ME49	TGME49_215460		267	135	2	2	0.631104	0.235564	134	267	50.19
Toxoplasma gondii str. ME49	TGME49_215920		357	392	5	9	0.586773	0.417981	258	474	54.43
Toxoplasma gondii str. ME49	TGME49_216285		537	806	3	6	0.826834	0.802043	533	806	66.13
Toxoplasma gondii str. ME49	TGME49_216780		1003	1243	8	13	0.823	0.71226	989	1247	79.31
Toxoplasma gondii str. ME49	TGME49_216900		443	311	7	7	0.474134	0.382956	310	443	69.98
Toxoplasma gondii str. ME49	TGME49_217390		740	1416	13	21	0.0982226	0.21022	594	1547	38.4
Toxoplasma gondii str. ME49	TGME49_217450		198	86	4	3	0.572199	0.228579	85	198	42.93
Toxoplasma gondii str. ME49	TGME49_217570		151	82	2	2	0.509757	0.230609	81	151	53.64
Toxoplasma gondii str. ME49	TGME49_217710		360	403	7	8	0.152616	0.227306	331	424	78.07
Toxoplasma gondii str. ME49	TGME49_217760		428	499	9	8	0.415817	0.495635	362	546	66.3
Toxoplasma gondii str. ME49	TGME49_217800		1177	2586	5	7	0.743632	0.796676	1161	2596	44.72
Toxoplasma gondii str. ME49	TGME49_217940		1005	366	5	4	0.447167	0.330373	365	1005	36.32
Toxoplasma gondii str. ME49	TGME49_218215		584	1669	5	5	0.490239	0.808281	583	1669	34.93
Toxoplasma gondii str. ME49	TGME49_218500		1568	2333	4	8	0.759354	0.786042	1548	2339	66.18
Toxoplasma gondii str. ME49	TGME49_218530		345	177	7	7	0.357836	0.406395	176	345	51.01
Toxoplasma gondii str. ME49	TGME49_218750		335	2177	2	2	0.47286	0.700137	212	2237	9.48
Toxoplasma gondii str. ME49	TGME49_218910		734	957	7	8	0.151772	0.310162	733	957	76.59
Toxoplasma gondii str. ME49	TGME49_219100		588	429	4	4	0.529186	0.608175	428	588	72.79
Toxoplasma gondii str. ME49	TGME49_219190		270	171	7	7	0.445054	0.220006	170	270	62.96
Toxoplasma gondii str. ME49	TGME49_219530		256	329	6	8	0.311051	0.272084	206	367	56.13
Toxoplasma gondii str. ME49	TGME49_219690		208	69	6	3	0.647335	0.678733	67	208	32.21
Toxoplasma gondii str. ME49	TGME49_219770		593	380	4	4	0.896186	0.670897	379	593	63.91
Toxoplasma gondii str. ME49	TGME49_220132		1900	3149	2	1	0.601828	0.600266	1865	3153	59.15
Toxoplasma gondii str. ME49	TGME49_220280		451	526	7	10	0.588508	0.491374	429	545	78.72
Toxoplasma gondii str. ME49	TGME49_220480		812	1055	4	3	0.572407	0.581309	811	1055	76.87
Toxoplasma gondii str. ME49	TGME49_220560		424	748	6	9	0.30691	0.24915	393	772	50.91
Toxoplasma gondii str. ME49	TGME49_220840		571	708	9	11	0.365602	0.268505	559	715	78.18
Toxoplasma gondii str. ME49	TGME49_221818		461	321	4	5	0.341808	0.344113	320	461	69.41
Toxoplasma gondii str. ME49	TGME49_221930		211	378	1	1	0.257897	0.416213	210	378	55.56
Toxoplasma gondii str. ME49	TGME49_222030		1355	997	7	7	0.738358	0.63817	996	1355	73.51
Toxoplasma gondii str. ME49	TGME49_222060		953	1150	10	10	0.680666	0.577479	923	1172	78.75
Toxoplasma gondii str. ME49	TGME49_222140		908	1217	7	17	0.683217	0.59372	879	1224	71.81
Toxoplasma gondii str. ME49	TGME49_222155		366	1459	2	2	0.780818	0.785309	365	1459	25.02
Toxoplasma gondii str. ME49	TGME49_222385		250	933	4	14	0.652984	0.632012	225	945	23.81
Toxoplasma gondii str. ME49	TGME49_222700		648	1253	2	3	0.765264	0.769732	646	1253	51.56
Toxoplasma gondii str. ME49	TGME49_222840		433	325	10	10	0.225535	0.159093	324	433	74.83
Toxoplasma gondii str. ME49	TGME49_223000		138	89	2	1	0.109936	0.126917	88	138	63.77
Toxoplasma gondii str. ME49	TGME49_223050		233	118	3	3	0.547972	0.174487	117	233	50.21
Toxoplasma gondii str. ME49	TGME49_223450		2394	2993	6	5	0.873644	0.89531	2378	2993	79.45
Toxoplasma gondii str. ME49	TGME49_223485		131	93	3	3	0.905696	0.663073	6	204	2.94
Toxoplasma gondii str. ME49	TGME49_223590		369	245	2	1	0.453688	0.250922	244	369	66.12
Toxoplasma gondii str. ME49	TGME49_223845		103	719	3	1	0.946524	0.673525	20	762	2.62
Toxoplasma gondii str. ME49	TGME49_224040		306	552	1	2	0.180149	0.38043	305	552	55.25
Toxoplasma gondii str. ME49	TGME49_224820		340	196	1	1	0.513955	0.421854	195	340	57.35
Toxoplasma gondii str. ME49	TGME49_224845		121	168	2	3	0.447801	0.448097	120	168	71.43
Toxoplasma gondii str. ME49	TGME49_225060		416	254	8	8	0.437577	0.113394	253	416	60.82
Toxoplasma gondii str. ME49	TGME49_225140		508	690	2	3	0.307454	0.27314	507	690	73.48
Toxoplasma gondii str. ME49	TGME49_225460		184	188	9	8	0.563446	0.696719	122	239	51.05
Toxoplasma gondii str. ME49	TGME49_225590		345	1009	2	18	0.823305	0.483269	319	1030	30.97
Toxoplasma gondii str. ME49	TGME49_226240		198	102	4	2	0.380808	0.335893	101	198	51.01
Toxoplasma gondii str. ME49	TGME49_226245		276	876	5	9	0.753958	0.777273	274	876	31.28
Toxoplasma gondii str. ME49	TGME49_226985		130	621	2	11	0.882838	0.315855	22	692	3.18
Toxoplasma gondii str. ME49	TGME49_227010		470	692	3	2	0.547469	0.409537	461	697	66.14
Toxoplasma gondii str. ME49	TGME49_227260		506	519	6	8	0.316476	0.407741	442	571	77.41
Toxoplasma gondii str. ME49	TGME49_227370		1260	1697	9	9	0.28599	0.401795	1259	1697	74.19
Toxoplasma gondii str. ME49	TGME49_227880		264	770	2	1	0.937409	0.855841	97	878	11.05
Toxoplasma gondii str. ME49	TGME49_228130		761	990	4	3	0.473418	0.548312	747	996	75
Toxoplasma gondii str. ME49	TGME49_228145		158	70	2	1	0.168716	0.200503	63	161	39.13
Toxoplasma gondii str. ME49	TGME49_228175		666	989	2	2	0.909591	0.927856	665	989	67.24
Toxoplasma gondii str. ME49	TGME49_228310		131	185	2	4	0.372184	0.465651	130	185	70.27
Toxoplasma gondii str. ME49	TGME49_228410		1124	1518	5	8	0.558311	0.632524	1111	1526	72.8
Toxoplasma gondii str. ME49	TGME49_229360		550	364	6	6	0.433053	0.171326	362	550	65.82
Toxoplasma gondii str. ME49	TGME49_230130		147	385	4	10	0.850471	0.616651	146	385	37.92
Toxoplasma gondii str. ME49	TGME49_230135		153	718	3	16	0.110124	0.172743	151	718	21.03
Toxoplasma gondii str. ME49	TGME49_230470		206	292	2	1	0.0983874	0.0880414	193	298	64.77
Toxoplasma gondii str. ME49	TGME49_230480		171	85	1	1	0.609365	0.207195	84	171	49.12
Toxoplasma gondii str. ME49	TGME49_230520		237	172	1	1	0.114474	0.0903395	171	237	72.15
Toxoplasma gondii str. ME49	TGME49_230970		194	100	3	1	0.70107	0.502082	99	194	51.03
Toxoplasma gondii str. ME49	TGME49_231110		194	148	5	2	0.250008	0.142132	145	194	74.74
Toxoplasma gondii str. ME49	TGME49_231140		161	108	2	2	0.491921	0.322923	107	161	66.46
Toxoplasma gondii str. ME49	TGME49_231360		831	1008	12	14	0.547407	0.59392	758	1061	71.44
Toxoplasma gondii str. ME49	TGME49_231470		550	1342	1	8	0.762839	0.633719	546	1342	40.69
Toxoplasma gondii str. ME49	TGME49_231940		338	401	8	7	0.172226	0.311563	265	460	57.61
Toxoplasma gondii str. ME49	TGME49_231998		95	740	2	8	0.665979	0.776354	82	745	11.01
Toxoplasma gondii str. ME49	TGME49_232030		208	165	6	5	0.662434	0.602451	164	208	78.85
Toxoplasma gondii str. ME49	TGME49_232400		413	283	1	1	0.378055	0.277822	282	413	68.28
Toxoplasma gondii str. ME49	TGME49_232630		221	158	1	2	0.800495	0.916548	156	221	70.59
Toxoplasma gondii str. ME49	TGME49_232650		442	592	2	1	0.653871	0.747419	441	592	74.49
Toxoplasma gondii str. ME49	TGME49_232670		720	1108	4	3	0.719694	0.808675	708	1110	63.78
Toxoplasma gondii str. ME49	TGME49_233210		1396	2314	5	6	0.872614	0.90752	1395	2314	60.29
Toxoplasma gondii str. ME49	TGME49_234450		231	130	3	4	0.317951	0.0745677	129	231	55.84
Toxoplasma gondii str. ME49	TGME49_234450		231	130	3	4	0.317951	0.0745677	129	231	55.84
Toxoplasma gondii str. ME49	TGME49_234450		231	130	3	4	0.317951	0.0745677	129	231	55.84
Toxoplasma gondii str. ME49	TGME49_234450		231	130	3	4	0.317951	0.0745677	129	231	55.84
Toxoplasma gondii str. ME49	TGME49_234460		280	301	2	1	0.327329	0.569283	211	359	58.77
Toxoplasma gondii str. ME49	TGME49_234470		587	437	4	4	0.722354	0.793832	436	587	74.28
Toxoplasma gondii str. ME49	TGME49_234530		168	332	2	1	0.491862	0.268026	166	332	50
Toxoplasma gondii str. ME49	TGME49_235360		279	183	3	3	0.420078	0.391254	182	279	65.23
Toxoplasma gondii str. ME49	TGME49_235450		231	215	5	6	0.246803	0.18127	194	248	78.23
Toxoplasma gondii str. ME49	TGME49_235580		704	1500	10	20	0.124799	0.265955	695	1500	46.33
Toxoplasma gondii str. ME49	TGME49_235740		865	492	4	3	0.86218	0.775854	364	954	38.16
Toxoplasma gondii str. ME49	TGME49_235950		1366	2027	4	4	0.636712	0.706976	1364	2027	67.29
Toxoplasma gondii str. ME49	TGME49_236030		188	179	6	6	0.173079	0.120797	161	204	78.92
Toxoplasma gondii str. ME49	TGME49_236130		206	132	6	5	0.679955	0.476681	130	206	63.11
Toxoplasma gondii str. ME49	TGME49_236580		182	131	3	3	0.189088	0.177728	130	182	71.43
Toxoplasma gondii str. ME49	TGME49_236595		308	543	8	15	0.103349	0.110137	299	547	54.66
Toxoplasma gondii str. ME49	TGME49_237045		1269	2178	5	5	0.587032	0.656942	1268	2178	58.22
Toxoplasma gondii str. ME49	TGME49_237230		213	192	3	2	0.44217	0.501394	142	255	55.69
Toxoplasma gondii str. ME49	TGME49_237450		527	700	5	5	0.692253	0.681861	462	747	61.85
Toxoplasma gondii str. ME49	TGME49_237480		2043	2672	8	7	0.767592	0.792047	2028	2673	75.87
Toxoplasma gondii str. ME49	TGME49_238410		1397	1774	2	1	0.817949	0.815465	1382	1782	77.55
Toxoplasma gondii str. ME49	TGME49_238970		2533	3699	10	9	0.896867	0.832284	2516	3700	68
Toxoplasma gondii str. ME49	TGME49_239730		188	509	8	15	0.374566	0.407922	102	572	17.83
Toxoplasma gondii str. ME49	TGME49_239770		134	211	2	1	0.161175	0.240102	107	233	45.92
Toxoplasma gondii str. ME49	TGME49_239795		275	460	2	4	0.902574	0.858177	231	494	46.76
Toxoplasma gondii str. ME49	TGME49_239910		2325	3005	10	9	0.736984	0.758925	2316	3007	77.02
Toxoplasma gondii str. ME49	TGME49_240200		372	468	3	2	0.592071	0.623162	336	491	68.43
Toxoplasma gondii str. ME49	TGME49_240460		126	578	2	1	0.404429	0.61939	86	602	14.29
Toxoplasma gondii str. ME49	TGME49_240480		371	256	12	15	0.318673	0.428533	222	401	55.36
Toxoplasma gondii str. ME49	TGME49_240580		275	345	4	4	0.0974607	0.259626	274	345	79.42
Toxoplasma gondii str. ME49	TGME49_240790		97	94	3	3	0.19443	0.16724	71	116	61.21
Toxoplasma gondii str. ME49	TGME49_242080		197	281	6	6	0.65344	0.541768	120	337	35.61
Toxoplasma gondii str. ME49	TGME49_242340		154	54	3	3	0.677242	0.264615	6	182	3.3
Toxoplasma gondii str. ME49	TGME49_242370		568	870	5	8	0.705734	0.622829	566	870	65.06
Toxoplasma gondii str. ME49	TGME49_243500		360	576	9	10	0.148871	0.413492	325	598	54.35
Toxoplasma gondii str. ME49	TGME49_243550		323	423	5	9	0.931861	0.903733	322	423	76.12
Toxoplasma gondii str. ME49	TGME49_243560		214	272	6	7	0.141447	0.230433	206	276	74.64
Toxoplasma gondii str. ME49	TGME49_243580		276	152	3	3	0.446462	0.0646217	151	276	54.71
Toxoplasma gondii str. ME49	TGME49_243610		883	1172	2	1	0.783746	0.746906	838	1200	69.83
Toxoplasma gondii str. ME49	TGME49_243655		759	1110	9	11	0.322528	0.410612	758	1110	68.29
Toxoplasma gondii str. ME49	TGME49_244230		325	947	1	1	0.43305	0.651209	324	947	34.21
Toxoplasma gondii str. ME49	TGME49_244240		438	347	6	6	0.692621	0.550647	346	438	79
Toxoplasma gondii str. ME49	TGME49_244320		291	155	5	3	0.828694	0.633808	154	291	52.92
Toxoplasma gondii str. ME49	TGME49_244590		547	690	14	16	0.113237	0.277679	546	690	79.13
Toxoplasma gondii str. ME49	TGME49_246178		380	482	2	2	0.310947	0.239123	379	482	78.63
Toxoplasma gondii str. ME49	TGME49_246490		292	422	2	1	0.380972	0.275452	262	443	59.14
Toxoplasma gondii str. ME49	TGME49_246530		826	1045	2	1	0.622516	0.620903	820	1048	78.24
Toxoplasma gondii str. ME49	TGME49_246555		226	319	3	4	0.912108	0.853071	178	352	50.57
Toxoplasma gondii str. ME49	TGME49_247010		381	500	2	1	0.266619	0.455568	380	500	76
Toxoplasma gondii str. ME49	TGME49_247340		190	203	3	7	0.605234	0.530895	147	243	60.49
Toxoplasma gondii str. ME49	TGME49_247350		312	248	4	4	0.519258	0.356705	247	312	79.17
Toxoplasma gondii str. ME49	TGME49_247370		1261	1605	10	10	0.205471	0.231883	1260	1605	78.5
Toxoplasma gondii str. ME49	TGME49_247570		537	696	3	4	0.665664	0.565628	536	696	77.01
Toxoplasma gondii str. ME49	TGME49_247660		490	635	5	10	0.228276	0.176352	423	686	61.66
Toxoplasma gondii str. ME49	TGME49_247670		409	230	5	6	0.228125	0.0549791	194	430	45.12
Toxoplasma gondii str. ME49	TGME49_247850		601	785	16	21	0.191191	0.260321	573	804	71.27
Toxoplasma gondii str. ME49	TGME49_247950		446	587	3	3	0.912016	0.928593	443	587	75.47
Toxoplasma gondii str. ME49	TGME49_248170		1019	1319	5	6	0.803831	0.835914	992	1332	74.47
Toxoplasma gondii str. ME49	TGME49_248330		304	703	7	6	0.532325	0.537062	255	734	34.74
Toxoplasma gondii str. ME49	TGME49_248660		122	97	3	3	0.180257	0.250156	96	122	78.69
Toxoplasma gondii str. ME49	TGME49_248690		248	340	6	5	0.548416	0.465961	188	392	47.96
Toxoplasma gondii str. ME49	TGME49_248770		663	482	6	6	0.685258	0.572903	481	663	72.55
Toxoplasma gondii str. ME49	TGME49_248880		432	210	10	7	0.531475	0.203271	209	432	48.38
Toxoplasma gondii str. ME49	TGME49_248970		354	638	5	8	0.242482	0.549502	321	658	48.78
Toxoplasma gondii str. ME49	TGME49_249270		547	428	9	9	0.349645	0.154995	427	547	78.06
Toxoplasma gondii str. ME49	TGME49_249365		216	298	2	4	0.265654	0.437654	160	341	46.92
Toxoplasma gondii str. ME49	TGME49_249370		309	113	3	2	0.172986	0.153635	112	309	36.25
Toxoplasma gondii str. ME49	TGME49_249698		248	238	3	3	0.675652	0.465226	179	294	60.88
Toxoplasma gondii str. ME49	TGME49_249770		339	246	6	6	0.201442	0.117946	245	339	72.27
Toxoplasma gondii str. ME49	TGME49_249935		118	97	3	4	0.560918	0.908596	4	198	2.02
Toxoplasma gondii str. ME49	TGME49_249980		282	359	2	2	0.44447	0.501308	281	359	78.27
Toxoplasma gondii str. ME49	TGME49_250810		178	123	3	3	0.313439	0.176602	122	178	68.54
Toxoplasma gondii str. ME49	TGME49_250900		262	348	6	5	0.471176	0.580987	239	363	65.84
Toxoplasma gondii str. ME49	TGME49_251470		204	91	3	3	0.931184	0.235889	6	266	2.26
Toxoplasma gondii str. ME49	TGME49_251500		600	441	3	3	0.431815	0.315596	440	600	73.33
Toxoplasma gondii str. ME49	TGME49_252300		418	1053	2	1	0.784364	0.755622	408	1053	38.75
Toxoplasma gondii str. ME49	TGME49_253090		1109	655	11	11	0.640957	0.450661	654	1109	58.97
Toxoplasma gondii str. ME49	TGME49_253110		486	1154	4	7	0.249868	0.598339	474	1157	40.97
Toxoplasma gondii str. ME49	TGME49_253120		796	1112	15	18	0.211165	0.326836	766	1124	68.15
Toxoplasma gondii str. ME49	TGME49_253390		105	629	1	4	0.201784	0.4875	103	629	16.38
Toxoplasma gondii str. ME49	TGME49_253420		410	286	7	7	0.481274	0.191825	285	410	69.51
Toxoplasma gondii str. ME49	TGME49_253960		414	667	8	5	0.207826	0.37337	252	783	32.18
Toxoplasma gondii str. ME49	TGME49_254190		242	532	4	9	0.0961835	0.498636	240	532	45.11
Toxoplasma gondii str. ME49	TGME49_254400		359	601	2	1	0.495548	0.671595	355	601	59.07
Toxoplasma gondii str. ME49	TGME49_254620		68	51	3	3	0.850629	0.840776	50	68	73.53
Toxoplasma gondii str. ME49	TGME49_254625		431	735	4	3	0.655039	0.767741	403	753	53.52
Toxoplasma gondii str. ME49	TGME49_254640		313	237	2	2	0.691393	0.513697	236	313	75.4
Toxoplasma gondii str. ME49	TGME49_254660		290	346	4	3	0.177329	0.335349	243	383	63.45
Toxoplasma gondii str. ME49	TGME49_254750		586	782	7	7	0.244366	0.283023	568	792	71.72
Toxoplasma gondii str. ME49	TGME49_254780		134	181	7	7	0.351813	0.527804	126	184	68.48
Toxoplasma gondii str. ME49	TGME49_255195		149	499	2	1	0.625376	0.419511	90	542	16.61
Toxoplasma gondii str. ME49	TGME49_255490		305	453	1	2	0.708443	0.634243	281	470	59.79
Toxoplasma gondii str. ME49	TGME49_255620		235	236	7	8	0.178854	0.212935	204	260	78.46
Toxoplasma gondii str. ME49	TGME49_255730		617	1141	2	1	0.298305	0.628375	531	1199	44.29
Toxoplasma gondii str. ME49	TGME49_255910		231	145	7	5	0.468329	0.569618	144	231	62.34
Toxoplasma gondii str. ME49	TGME49_256010		323	227	6	6	0.259696	0.23307	226	323	69.97
Toxoplasma gondii str. ME49	TGME49_256025		146	226	6	9	0.227849	0.305115	133	231	57.58
Toxoplasma gondii str. ME49	TGME49_256080		372	677	6	10	0.0551347	0.255107	307	726	42.29
Toxoplasma gondii str. ME49	TGME49_257090		359	190	1	1	0.768884	0.548586	189	359	52.65
Toxoplasma gondii str. ME49	TGME49_257700		1048	1331	2	1	0.820106	0.766372	1031	1338	77.06
Toxoplasma gondii str. ME49	TGME49_257925		500	1080	3	18	0.640464	0.590958	493	1080	45.65
Toxoplasma gondii str. ME49	TGME49_259250		831	1052	5	7	0.600864	0.595523	830	1052	78.9
Toxoplasma gondii str. ME49	TGME49_259620		151	167	6	6	0.31907	0.646361	124	189	65.61
Toxoplasma gondii str. ME49	TGME49_259880		776	1034	2	1	0.542671	0.355599	686	1100	62.36
Toxoplasma gondii str. ME49	TGME49_259960		592	768	4	8	0.584035	0.46271	588	768	76.56
Toxoplasma gondii str. ME49	TGME49_260260		179	118	2	2	0.625218	0.473124	117	179	65.36
Toxoplasma gondii str. ME49	TGME49_260460		336	465	1	1	0.0828938	0.0970467	335	465	72.04
Toxoplasma gondii str. ME49	TGME49_260480		1333	1806	21	25	0.329954	0.329961	1261	1846	68.31
Toxoplasma gondii str. ME49	TGME49_260510		493	325	9	5	0.332901	0.355804	324	493	65.72
Toxoplasma gondii str. ME49	TGME49_260530		412	879	11	15	0.304695	0.381078	404	879	45.96
Toxoplasma gondii str. ME49	TGME49_260830		1227	1742	8	7	0.812314	0.863063	1214	1742	69.69
Toxoplasma gondii str. ME49	TGME49_261250		180	128	1	1	0.467397	0.290463	127	180	70.56
Toxoplasma gondii str. ME49	TGME49_261480		823	540	9	9	0.579172	0.377088	539	823	65.49
Toxoplasma gondii str. ME49	TGME49_262000		808	568	4	4	0.788998	0.686833	567	808	70.17
Toxoplasma gondii str. ME49	TGME49_262800		319	392	7	9	0.279365	0.216138	301	407	73.96
Toxoplasma gondii str. ME49	TGME49_263010		272	364	13	15	0.17694	0.149868	266	364	73.08
Toxoplasma gondii str. ME49	TGME49_263050		355	212	4	3	0.828656	0.685214	211	355	59.44
Toxoplasma gondii str. ME49	TGME49_263220		749	673	10	8	0.472453	0.48393	626	784	79.85
Toxoplasma gondii str. ME49	TGME49_263380		237	506	5	6	0.119289	0.519051	236	506	46.64
Toxoplasma gondii str. ME49	TGME49_263590		309	238	2	1	0.851637	0.840338	24	477	5.03
Toxoplasma gondii str. ME49	TGME49_263630		136	75	4	3	0.540918	0.316155	74	136	54.41
Toxoplasma gondii str. ME49	TGME49_263720		145	98	3	1	0.605123	0.41705	97	145	66.9
Toxoplasma gondii str. ME49	TGME49_264170		2165	2944	2	2	0.849829	0.881928	2162	2944	73.44
Toxoplasma gondii str. ME49	TGME49_264700		110	209	2	5	0.400917	0.259961	93	222	41.89
Toxoplasma gondii str. ME49	TGME49_264950		415	474	11	10	0.392791	0.544673	372	506	73.52
Toxoplasma gondii str. ME49	TGME49_265050		1214	2752	1	8	0.932874	0.858536	1213	2752	44.08
Toxoplasma gondii str. ME49	TGME49_265100		132	1443	1	4	0.642926	0.792951	111	1445	7.68
Toxoplasma gondii str. ME49	TGME49_265810		599	771	4	5	0.601058	0.668161	582	780	74.62
Toxoplasma gondii str. ME49	TGME49_266065		215	248	3	2	0.834972	0.715687	189	266	71.05
Toxoplasma gondii str. ME49	TGME49_266105		296	307	6	8	0.199145	0.192953	264	334	79.04
Toxoplasma gondii str. ME49	TGME49_266660		137	811	1	12	0.143474	0.429092	120	816	14.71
Toxoplasma gondii str. ME49	TGME49_267120		195	112	4	3	0.38853	0.283665	111	195	56.92
Toxoplasma gondii str. ME49	TGME49_267470		189	131	4	3	0.546809	0.576662	115	200	57.5
Toxoplasma gondii str. ME49	TGME49_267560		1428	1121	4	4	0.768614	0.7942	1120	1428	78.43
Toxoplasma gondii str. ME49	TGME49_267750		1164	1626	6	7	0.715497	0.781378	1127	1648	68.39
Toxoplasma gondii str. ME49	TGME49_267790		875	880	3	4	0.750909	0.676976	762	971	78.48
Toxoplasma gondii str. ME49	TGME49_268820		766	1120	3	5	0.688604	0.678242	765	1120	68.3
Toxoplasma gondii str. ME49	TGME49_268940		136	368	4	9	0.142097	0.158361	135	368	36.68
Toxoplasma gondii str. ME49	TGME49_269020		595	1114	5	4	0.657705	0.689476	582	1116	52.15
Toxoplasma gondii str. ME49	TGME49_269270		1024	1357	5	7	0.626783	0.674305	1005	1366	73.57
Toxoplasma gondii str. ME49	TGME49_269315		280	441	3	5	0.619173	0.624492	279	441	63.27
Toxoplasma gondii str. ME49	TGME49_269442		87	134	2	2	0.141634	0.12641	86	134	64.18
Toxoplasma gondii str. ME49	TGME49_269582		208	314	4	10	0.720522	0.26281	148	361	41
Toxoplasma gondii str. ME49	TGME49_269860		367	362	3	5	0.165563	0.185502	288	427	67.45
Toxoplasma gondii str. ME49	TGME49_270120		244	178	5	5	0.551399	0.418695	177	244	72.54
Toxoplasma gondii str. ME49	TGME49_270260		426	758	2	1	0.566056	0.78247	397	772	51.42
Toxoplasma gondii str. ME49	TGME49_270273		275	386	3	4	0.134836	0.175508	273	386	70.73
Toxoplasma gondii str. ME49	TGME49_270340		1295	1554	7	9	0.887522	0.759798	1236	1593	77.59
Toxoplasma gondii str. ME49	TGME49_270360		252	139	2	2	0.603787	0.340386	138	252	54.76
Toxoplasma gondii str. ME49	TGME49_270660		382	843	1	16	0.402951	0.374589	373	846	44.09
Toxoplasma gondii str. ME49	TGME49_270830		155	104	4	2	0.295774	0.226648	103	155	66.45
Toxoplasma gondii str. ME49	TGME49_270975		673	2133	5	4	0.835531	0.880424	669	2133	31.36
Toxoplasma gondii str. ME49	TGME49_271010		2165	4960	3	5	0.915614	0.952665	2164	4960	43.63
Toxoplasma gondii str. ME49	TGME49_271610		375	286	7	6	0.259481	0.0778465	285	375	76
Toxoplasma gondii str. ME49	TGME49_271892		309	364	4	5	0.34183	0.285637	291	380	76.58
Toxoplasma gondii str. ME49	TGME49_272020		200	142	2	1	0.638875	0.617674	141	200	70.5
Toxoplasma gondii str. ME49	TGME49_272265		244	555	2	3	0.629931	0.802955	243	555	43.78
Toxoplasma gondii str. ME49	TGME49_272285		352	1299	1	3	0.574915	0.792201	322	1307	24.64
Toxoplasma gondii str. ME49	TGME49_272360		440	665	11	17	0.175974	0.132216	437	665	65.71
Toxoplasma gondii str. ME49	TGME49_272410		385	522	3	7	0.453684	0.279146	358	535	66.92
Toxoplasma gondii str. ME49	TGME49_272415		224	807	3	5	0.36025	0.494949	223	807	27.63
Toxoplasma gondii str. ME49	TGME49_272540		1743	2408	8	8	0.809878	0.8582	1712	2431	70.42
Toxoplasma gondii str. ME49	TGME49_272590		1001	2415	6	19	0.601891	0.55225	921	2477	37.18
Toxoplasma gondii str. ME49	TGME49_272620		559	787	1	1	0.740603	0.783558	558	787	70.9
Toxoplasma gondii str. ME49	TGME49_272630		129	96	3	4	0.224281	0.145179	91	131	69.47
Toxoplasma gondii str. ME49	TGME49_273610		645	904	2	1	0.865637	0.829434	578	938	61.62
Toxoplasma gondii str. ME49	TGME49_273770		180	65	3	1	0.525928	0.742668	62	181	34.25
Toxoplasma gondii str. ME49	TGME49_273905		518	373	9	9	0.201822	0.172123	372	518	71.81
Toxoplasma gondii str. ME49	TGME49_274020		404	1213	10	14	0.11071	0.676466	355	1251	28.38
Toxoplasma gondii str. ME49	TGME49_275320		1149	1043	21	22	0.28018	0.260068	953	1221	78.05
Toxoplasma gondii str. ME49	TGME49_276110		233	143	3	3	0.502433	0.230999	142	233	60.94
Toxoplasma gondii str. ME49	TGME49_276120		779	948	3	2	0.613902	0.479378	749	968	77.38
Toxoplasma gondii str. ME49	TGME49_276155		868	743	11	11	0.37035	0.313412	691	902	76.61
Toxoplasma gondii str. ME49	TGME49_276840		177	434	2	5	0.664593	0.287358	170	437	38.9
Toxoplasma gondii str. ME49	TGME49_277860		483	676	5	11	0.443421	0.448014	465	684	67.98
Toxoplasma gondii str. ME49	TGME49_278522		108	153	4	4	0.240438	0.202945	84	174	48.28
Toxoplasma gondii str. ME49	TGME49_278540		193	131	4	2	0.505798	0.340818	130	193	67.36
Toxoplasma gondii str. ME49	TGME49_278580		1026	1318	4	3	0.769467	0.798486	1024	1318	77.69
Toxoplasma gondii str. ME49	TGME49_278680		284	376	8	9	0.41077	0.722157	282	376	75
Toxoplasma gondii str. ME49	TGME49_278990		479	334	5	5	0.380507	0.145451	333	479	69.52
Toxoplasma gondii str. ME49	TGME49_279400		146	112	4	4	0.224071	0.0992277	111	146	76.03
Toxoplasma gondii str. ME49	TGME49_280435		556	660	10	14	0.307138	0.441995	474	723	65.56
Toxoplasma gondii str. ME49	TGME49_280725		589	957	3	9	0.909957	0.82845	488	1016	48.03
Toxoplasma gondii str. ME49	TGME49_281545		1011	587	11	10	0.591693	0.492603	582	1011	57.57
Toxoplasma gondii str. ME49	TGME49_281555		325	812	3	4	0.539583	0.503776	310	823	37.67
Toxoplasma gondii str. ME49	TGME49_281560		291	463	7	10	0.358285	0.501311	264	479	55.11
Toxoplasma gondii str. ME49	TGME49_281600		224	88	3	2	0.602588	0.627367	84	224	37.5
Toxoplasma gondii str. ME49	TGME49_281990		589	455	2	2	0.545542	0.538713	454	589	77.08
Toxoplasma gondii str. ME49	TGME49_283470		88	160	2	3	0.13497	0.100451	86	160	53.75
Toxoplasma gondii str. ME49	TGME49_283490		562	1062	9	12	0.0431742	0.317051	561	1062	52.82
Toxoplasma gondii str. ME49	TGME49_283530		212	244	6	6	0.266193	0.320149	192	258	74.42
Toxoplasma gondii str. ME49	TGME49_283580		397	557	2	1	0.802509	0.777716	373	570	65.44
Toxoplasma gondii str. ME49	TGME49_283720		715	553	6	6	0.557607	0.42716	552	715	77.2
Toxoplasma gondii str. ME49	TGME49_283765		371	514	5	6	0.486505	0.579202	340	532	63.91
Toxoplasma gondii str. ME49	TGME49_283900		1264	1009	18	17	0.545262	0.459233	1008	1264	79.75
Toxoplasma gondii str. ME49	TGME49_284550		222	624	3	8	0.0941986	0.261466	221	624	35.42
Toxoplasma gondii str. ME49	TGME49_285160		351	1740	10	16	0.132502	0.809136	348	1740	20
Toxoplasma gondii str. ME49	TGME49_285210		1261	1327	11	12	0.553359	0.547588	1130	1432	78.91
Toxoplasma gondii str. ME49	TGME49_285240		347	298	6	7	0.477204	0.0850775	184	434	42.4
Toxoplasma gondii str. ME49	TGME49_285350		226	192	4	6	0.157131	0.127301	158	253	62.45
Toxoplasma gondii str. ME49	TGME49_285750		440	319	2	2	0.279769	0.325324	318	440	72.27
Toxoplasma gondii str. ME49	TGME49_285770		761	381	4	2	0.667637	0.542753	380	761	49.93
Toxoplasma gondii str. ME49	TGME49_286520		991	1308	3	3	0.932137	0.940304	990	1308	75.69
Toxoplasma gondii str. ME49	TGME49_286660		704	888	1	3	0.370838	0.542208	620	952	65.13
Toxoplasma gondii str. ME49	TGME49_287490		405	1294	5	5	0.125649	0.636645	404	1294	31.22
Toxoplasma gondii str. ME49	TGME49_288050		1556	1806	33	35	0.112077	0.111603	1460	1874	77.91
Toxoplasma gondii str. ME49	TGME49_288730		1116	1178	3	3	0.765078	0.705131	920	1340	68.66
Toxoplasma gondii str. ME49	TGME49_288850		99	163	2	3	0.178803	0.266236	98	163	60.12
Toxoplasma gondii str. ME49	TGME49_289020		495	704	5	12	0.430214	0.376022	490	705	69.5
Toxoplasma gondii str. ME49	TGME49_289210		322	120	3	2	0.654806	0.141527	118	322	36.65
Toxoplasma gondii str. ME49	TGME49_289290		510	334	4	4	0.888019	0.825659	333	510	65.29
Toxoplasma gondii str. ME49	TGME49_289690		489	340	3	2	0.165101	0.0680235	339	489	69.33
Toxoplasma gondii str. ME49	TGME49_289740		535	579	9	8	0.450425	0.417696	461	635	72.6
Toxoplasma gondii str. ME49	TGME49_290005		359	245	8	7	0.256962	0.13652	244	359	67.97
Toxoplasma gondii str. ME49	TGME49_290670		781	563	9	9	0.331765	0.0777005	562	781	71.96
Toxoplasma gondii str. ME49	TGME49_290890		401	305	7	7	0.241425	0.0738885	304	401	75.81
Toxoplasma gondii str. ME49	TGME49_290923		200	596	3	7	0.679973	0.829388	100	671	14.9
Toxoplasma gondii str. ME49	TGME49_291005		100	145	3	5	0.861014	0.274403	99	145	68.28
Toxoplasma gondii str. ME49	TGME49_291340		1404	1612	7	8	0.806553	0.819036	1313	1692	77.6
Toxoplasma gondii str. ME49	TGME49_292130		286	203	4	4	0.292222	0.137876	202	286	70.63
Toxoplasma gondii str. ME49	TGME49_293010		120	488	2	1	0.200571	0.924145	91	501	18.16
Toxoplasma gondii str. ME49	TGME49_293450		253	446	2	4	0.145322	0.380717	252	446	56.5
Toxoplasma gondii str. ME49	TGME49_293800		191	464	5	5	0.38418	0.720466	190	464	40.95
Toxoplasma gondii str. ME49	TGME49_293850		447	573	4	6	0.391789	0.488014	434	581	74.7
Toxoplasma gondii str. ME49	TGME49_294210		709	968	14	24	0.302819	0.275557	660	1010	65.35
Toxoplasma gondii str. ME49	TGME49_294260		479	828	3	5	0.363371	0.517828	467	832	56.13
Toxoplasma gondii str. ME49	TGME49_294320		931	1164	6	7	0.602984	0.683544	930	1164	79.9
Toxoplasma gondii str. ME49	TGME49_294890		630	165	2	2	0.697724	0.231754	164	630	26.03
Toxoplasma gondii str. ME49	TGME49_295080		232	460	4	1	0.893857	0.433413	108	550	19.64
Toxoplasma gondii str. ME49	TGME49_295390		368	406	3	1	0.627535	0.260746	173	570	30.35
Toxoplasma gondii str. ME49	TGME49_295662		302	214	3	3	0.608802	0.608033	213	302	70.53
Toxoplasma gondii str. ME49	TGME49_295740		1818	3644	8	8	0.890601	0.942031	1762	3680	47.88
Toxoplasma gondii str. ME49	TGME49_297060		339	265	8	8	0.311266	0.117232	264	339	77.88
Toxoplasma gondii str. ME49	TGME49_297310		347	691	2	6	0.389327	0.73825	62	925	6.7
Toxoplasma gondii str. ME49	TGME49_297480		454	1713	2	16	0.783057	0.566347	327	1785	18.32
Toxoplasma gondii str. ME49	TGME49_297510		433	507	3	6	0.621322	0.44795	339	580	58.45
Toxoplasma gondii str. ME49	TGME49_297650		651	689	9	8	0.364879	0.336461	558	765	72.94
Toxoplasma gondii str. ME49	TGME49_297780		1112	1399	12	27	0.646154	0.638177	1111	1399	79.41
Toxoplasma gondii str. ME49	TGME49_297780		1112	1399	12	27	0.646154	0.627839	1111	1399	79.41
Toxoplasma gondii str. ME49	TGME49_297780		1112	1399	12	27	0.646154	0.638177	1111	1399	79.41
Toxoplasma gondii str. ME49	TGME49_297780		1112	1399	12	27	0.646154	0.627839	1111	1399	79.41
Toxoplasma gondii str. ME49	TGME49_297810		266	205	4	4	0.364532	0.210805	204	266	76.69
Toxoplasma gondii str. ME49	TGME49_299168		538	729	4	5	0.536558	0.527231	468	777	60.23
Toxoplasma gondii str. ME49	TGME49_299230		636	1101	1	2	0.417729	0.56421	626	1101	56.86
Toxoplasma gondii str. ME49	TGME49_299790		95	268	3	2	0.827718	0.725256	82	276	29.71
Toxoplasma gondii str. ME49	TGME49_299980		355	246	4	3	0.818803	0.640966	17	551	3.09
Toxoplasma gondii str. ME49	TGME49_300010		400	264	5	4	0.199906	0.206127	263	400	65.75
Toxoplasma gondii str. ME49	TGME49_301360		523	1143	4	20	0.648196	0.403077	522	1143	45.67
Toxoplasma gondii str. ME49	TGME49_304710		814	430	8	8	0.445062	0.130633	429	814	52.7
Toxoplasma gondii str. ME49	TGME49_305290		345	236	6	5	0.395822	0.125081	235	345	68.12
Toxoplasma gondii str. ME49	TGME49_305455		183	167	6	4	0.902191	0.321058	67	265	25.28
Toxoplasma gondii str. ME49	TGME49_305570		390	670	9	19	0.117156	0.137934	368	681	54.04
Toxoplasma gondii str. ME49	TGME49_306070		187	394	4	7	0.159738	0.314556	186	394	47.21
Toxoplasma gondii str. ME49	TGME49_306390		144	104	5	4	0.887613	0.302075	6	221	2.71
Toxoplasma gondii str. ME49	TGME49_306930		368	286	4	4	0.239706	0.133188	285	368	77.45
Toxoplasma gondii str. ME49	TGME49_307603		412	511	8	14	0.212981	0.176638	398	518	76.83
Toxoplasma gondii str. ME49	TGME49_308840		472	360	3	1	0.255947	0.297254	359	472	76.06
Toxoplasma gondii str. ME49	TGME49_308940		1026	1386	8	8	0.389462	0.526535	1025	1386	73.95
Toxoplasma gondii str. ME49	TGME49_308960		1031	2395	13	15	0.524792	0.47244	867	2539	34.15
Toxoplasma gondii str. ME49	TGME49_309210		402	224	5	4	0.310561	0.124654	223	402	55.47
Toxoplasma gondii str. ME49	TGME49_309265		837	665	1	1	0.355703	0.193753	664	837	79.33
Toxoplasma gondii str. ME49	TGME49_309550		372	587	1	2	0.344958	0.502906	355	598	59.36
Toxoplasma gondii str. ME49	TGME49_309790		254	305	5	7	0.190687	0.158713	238	315	75.56
Toxoplasma gondii str. ME49	TGME49_309840		382	692	1	3	0.897226	0.886471	369	694	53.17
Toxoplasma gondii str. ME49	TGME49_309885		1012	1448	7	4	0.896	0.914732	942	1495	63.01
Toxoplasma gondii str. ME49	TGME49_310040		199	140	4	4	0.351238	0.191884	137	199	68.84
Toxoplasma gondii str. ME49	TGME49_310177		181	846	2	1	0.86531	0.903762	165	850	19.41
Toxoplasma gondii str. ME49	TGME49_310560		1684	2170	16	17	0.394692	0.523816	1594	2228	71.54
Toxoplasma gondii str. ME49	TGME49_310802		499	797	4	4	0.490181	0.495262	498	797	62.48
Toxoplasma gondii str. ME49	TGME49_310960		195	127	7	5	0.342859	0.141003	126	195	64.62
Toxoplasma gondii str. ME49	TGME49_311375		151	512	7	14	0.475174	0.8907	98	559	17.53
Toxoplasma gondii str. ME49	TGME49_311755		297	569	1	3	0.810083	0.845847	287	572	50.17
Toxoplasma gondii str. ME49	TGME49_311820		136	756	1	11	0.742469	0.491397	127	757	16.78
Toxoplasma gondii str. ME49	TGME49_312160		199	132	2	2	0.710036	0.503711	131	199	65.83
Toxoplasma gondii str. ME49	TGME49_312240		1813	2921	4	6	0.887136	0.891549	1752	2972	58.95
Toxoplasma gondii str. ME49	TGME49_312460		185	370	4	10	0.0849476	0.093267	160	387	41.34
Toxoplasma gondii str. ME49	TGME49_312635		101	264	2	4	0.804129	0.231399	10	324	3.09
Toxoplasma gondii str. ME49	TGME49_313040		361	547	2	1	0.451188	0.5538	341	556	61.33
Toxoplasma gondii str. ME49	TGME49_313318		162	318	3	3	0.136145	0.596282	133	337	39.47
Toxoplasma gondii str. ME49	TGME49_313520		225	492	2	1	0.49804	0.757206	224	492	45.53
Toxoplasma gondii str. ME49	TGME49_313650		77	157	3	3	0.845026	0.837228	60	166	36.14
Toxoplasma gondii str. ME49	TGME49_313740		103	1256	2	3	0.12221	0.787275	89	1258	7.07
Toxoplasma gondii str. ME49	TGME49_313950		852	1429	8	8	0.464668	0.509274	850	1429	59.48
Toxoplasma gondii str. ME49	TGME49_314042		215	431	3	3	0.343649	0.668061	214	431	49.65
Toxoplasma gondii str. ME49	TGME49_314295		739	313	6	6	0.614944	0.242643	312	739	42.22
Toxoplasma gondii str. ME49	TGME49_314310		225	89	3	2	0.905062	0.907608	9	278	3.24
Toxoplasma gondii str. ME49	TGME49_314422		621	310	6	5	0.339337	0.614908	309	621	49.76
Toxoplasma gondii str. ME49	TGME49_314800		299	77	4	3	0.814507	0.608014	9	342	2.63
Toxoplasma gondii str. ME49	TGME49_314910		236	189	3	3	0.2089	0.255824	188	236	79.66
Toxoplasma gondii str. ME49	TGME49_315130		539	265	4	4	0.537714	0.111145	264	539	48.98
Toxoplasma gondii str. ME49	TGME49_315370		173	325	2	2	0.298401	0.316353	168	325	51.69
Toxoplasma gondii str. ME49	TGME49_315450		537	795	6	7	0.474626	0.485312	535	795	67.3
Toxoplasma gondii str. ME49	TGME49_315540		354	347	9	8	0.225934	0.200433	182	504	36.11
Toxoplasma gondii str. ME49	TGME49_315630		129	225	2	1	0.0894093	0.327666	109	240	45.42
Toxoplasma gondii str. ME49	TGME49_315920		178	167	5	4	0.0975803	0.423483	144	197	73.1
Toxoplasma gondii str. ME49	TGME49_316270		287	383	2	1	0.150366	0.193973	285	383	74.41
Toxoplasma gondii str. ME49	TGME49_318180		129	1113	3	6	0.126005	0.568362	125	1113	11.23
Toxoplasma gondii str. ME49	TGME49_318430		511	316	7	7	0.391562	0.0427421	315	511	61.64
Toxoplasma gondii str. ME49	TGME49_319570		690	552	10	10	0.348445	0.301294	551	690	79.86
Toxoplasma gondii str. ME49	TGME49_319870		311	147	6	4	0.492151	0.151003	146	311	46.95
Toxoplasma gondii str. ME49	TGME49_319920		669	510	9	10	0.502585	0.331658	507	670	75.67
Toxoplasma gondii str. ME49	TGME49_319970		706	890	7	9	0.537423	0.555879	703	890	78.99
Toxoplasma gondii str. ME49	TGME49_320470		241	110	1	1	0.451625	0.584693	109	241	45.23
Toxoplasma gondii str. ME49	TGME49_320525		268	193	8	7	0.153196	0.103823	192	268	71.64
Toxoplasma gondii str. ME49	TGME49_320600		209	127	5	3	0.584699	0.518294	126	209	60.29
Toxoplasma gondii str. ME49	TGME49_320710		260	423	3	5	0.249427	0.166349	247	434	56.91
Toxoplasma gondii str. ME49	TGME49_320720		232	160	3	3	0.313341	0.150543	159	232	68.53
Toxoplasma gondii str. ME49	TGME49_320730		431	655	5	6	0.20292	0.471594	409	662	61.78
Toxoplasma gondii str. ME49	TGME49_321610		741	1018	9	10	0.753269	0.805694	728	1024	71.09

## Sheet: AF3 scores
organism	gene	AF3 PAE mean old	AF3 PAE mean new	AF3 pTM old	AF3 pTM new	AF3 pLDDT mean old	AF3 pLDDT mean new	AF3 pLDDT median old	AF3 pLDDT median new
Aspergillus fumigatus str. Af293	AFU5G00870_T	13.2011	3.93638	0.59	0.88	62.8961	90.0864	69.4926	94.9375
Aspergillus fumigatus str. Af293	AFU6G09353_T	20.5895	11.7619	0.17	0.56	54.9878	84.5258	55.3357	87.4203
Aspergillus fumigatus str. Af293	AFU8G06170_T	17.9232	12.1148	0.54	0.65	74.2874	82.7083	83.8671	87.9196
Fusarium graminearum str. PH-1	FGRAMPH1_01G15469	17.0035	22.5369	0.62	0.5	74.6549	60.0583	80.9	65.5343
Aspergillus fumigatus str. Af293	AFU5G13570_T	7.52371	10.0428	0.83	0.8	80.0444	78.3274	84.1165	87.4692
Aspergillus fumigatus str. Af293	AFU3G13620_T	15.3044	2.11207	0.66	0.9	73.7217	94.8287	93.4847	96.0701
Fusarium graminearum str. PH-1	FGRAMPH1_01G03439	6.72308	21.6479	0.84	0.54	82.732	57.9248	87.6667	69.2456
Aspergillus fumigatus str. Af293	AFU4G07550_T	28.2897	28.2988	0.26	0.26	55.5393	57.9255	54.4471	54.7598
Aspergillus fumigatus str. Af293	AFU3G02560_T	25.9024	21.3446	0.16	0.24	48.2426	40.3976	48.542	39.9933
Fusarium graminearum str. PH-1	FGRAMPH1_01G24415	15.0042	6.84235	0.71	0.87	74.0932	87.1193	89.4268	92.9533
Fusarium graminearum str. PH-1	FGRAMPH1_01G08243	24.4468	20.1546	0.33	0.57	47.2241	63.433	39.1967	76.705
Aspergillus fumigatus str. Af293	AFU4G00380_T	14.2092	7.13994	0.55	0.8	65.9512	85.4616	75.7689	92.3211
Aspergillus fumigatus str. Af293	AFU4G01570_T	14.5184	8.22652	0.58	0.84	66.4083	82.1875	72.9762	90.6491
Aspergillus fumigatus str. Af293	AFU2G18100_T	21.908	26.0407	0.46	0.4	67.1932	61.639	74.2029	67.142
Fusarium graminearum str. PH-1	FGRAMPH1_01G11889	7.74674	6.99644	0.83	0.88	83.2368	85.7976	86.2812	89.0869
Aspergillus fumigatus str. Af293	AFU5G07380_T	24.3559	15.3401	0.25	0.36	62.6814	73.3429	55.8513	74.192
Aspergillus fumigatus str. Af293	AFU3G10210_T	28.4359	26.6246	0.13	0.39	52.769	50.008	50.4195	44.9971
Aspergillus fumigatus str. Af293	AFU5G08410_T	15.4375	9.66941	0.56	0.75	66.3807	80.6304	68.7537	84.1091
Aspergillus fumigatus str. Af293	AFU2G00650_T	17.9114	6.81981	0.64	0.87	69.4249	87.9346	84.1891	94.1858
Fusarium graminearum str. PH-1	FGRAMPH1_01G19591	14.3083	3.19217	0.72	0.92	75.8036	92.7147	92.3187	94.8525
Aspergillus fumigatus str. Af293	AFU6G00600_T	13.9822	3.44894	0.7	0.89	76.2771	90.9278	91.706	94.0071
Aspergillus fumigatus str. Af293	AFU2G01460_T	13.0923	13.9217	0.68	0.68	70.6344	73.3233	78.8675	79.5222
Aspergillus fumigatus str. Af293	AFU7G03860_T	14.2349	6.02323	0.65	0.77	75.4763	86.6397	87.5082	89.745
Fusarium graminearum str. PH-1	FGRAMPH1_01G26969	14.3188	2.82352	0.72	0.93	75.5439	94.3714	94.43	96.6506
Fusarium graminearum str. PH-1	FGRAMPH1_01G27021	8.30877	15.5256	0.83	0.69	79.2999	73.1631	87.8186	81.3357
Aspergillus fumigatus str. Af293	AFU3G08890_T	26.4262	28.1148	0.15	0.14	49.3331	57.3502	47.2767	56.0423
Fusarium graminearum str. PH-1	FGRAMPH1_01G17727	22.5277	15.5724	0.22	0.23	45.5544	50.6673	44.7625	46.565
Fusarium graminearum str. PH-1	FGRAMPH1_01G21133	22.1423	23.5408	0.27	0.31	34.6434	49.1742	31.8325	46.2605
Fusarium graminearum str. PH-1	FGRAMPH1_01G17921	16.4387	9.88258	0.66	0.78	64.7998	74.336	77.8211	78.2845
Fusarium graminearum str. PH-1	FGRAMPH1_01G02439	7.55926	7.00957	0.84	0.87	81.4374	84.93	88.4021	91.5486
Fusarium graminearum str. PH-1	FGRAMPH1_01G15519	9.30827	5.1599	0.78	0.91	78.7716	88.7821	87.728	91.7492
Aspergillus fumigatus str. Af293	AFU1G16050_T	21.7091	22.5448	0.57	0.5	59.2357	63.8407	70.6497	76.1197
Fusarium graminearum str. PH-1	FGRAMPH1_01G22517	21.995	11.131	0.36	0.52	58.3521	77.9562	53.8067	86.9313
Aspergillus fumigatus str. Af293	AFU1G11840_T	10.3488	27.1769	0.42	0.3	52.1787	44.2819	51.7229	33.1484
Fusarium graminearum str. PH-1	FGRAMPH1_01G11071	22.7827	10.4418	0.45	0.7	60.6604	80.5647	58.4981	86.4272
Fusarium graminearum str. PH-1	FGRAMPH1_01G19347	22.1918	15.7581	0.48	0.6	64.1938	77.6476	75.8749	87.5867
Fusarium graminearum str. PH-1	FGRAMPH1_01G11281	13.7147	10.6342	0.74	0.85	76.8228	77.5752	83.4328	83.1825
Fusarium graminearum str. PH-1	FGRAMPH1_01G11637	20.8487	16.1013	0.52	0.71	64.4214	66.8293	69.8962	76.35
Fusarium graminearum str. PH-1	FGRAMPH1_01G04123	27.0135	26.095	0.17	0.13	50.3719	57.5063	49.8488	54.0529
Fusarium graminearum str. PH-1	FGRAMPH1_01G05771	26.4197	28.6282	0.18	0.16	46.7796	54.9303	45.3836	52.7769
Fusarium graminearum str. PH-1	FGRAMPH1_01G02589	16.8687	15.3416	0.52	0.66	58.7462	71.6065	58.6758	89.4794
Fusarium graminearum str. PH-1	FGRAMPH1_01G13269	6.54453	4.56954	0.81	0.92	88.1524	91.6076	92.95	95.2764
Fusarium graminearum str. PH-1	FGRAMPH1_01G07591	25.0475	28.2647	0.5	0.4	52.1719	42.0891	32.9325	23.1882
Fusarium graminearum str. PH-1	FGRAMPH1_01G19741	20.1992	3.13539	0.54	0.93	50.4191	93.23	45.1129	96.1486
Fusarium graminearum str. PH-1	FGRAMPH1_01G14819	3.2617	8.93923	0.92	0.82	91.6964	80.6305	94.1594	90.2675
Fusarium graminearum str. PH-1	FGRAMPH1_01G11763	9.84247	19.8312	0.85	0.53	79.3611	70.5556	87.5012	78.2764
Aspergillus fumigatus str. Af293	AFU8G01370_T	7.39088	2.70839	0.81	0.94	77.9847	93.7174	85.61	95.6175
Aspergillus fumigatus str. Af293	AFU7G00470_T	17.9671	14.1868	0.58	0.75	63.3104	72.4192	69.0787	79.5158
Aspergillus fumigatus str. Af293	AFU6G00540_T	8.01844	8.23516	0.78	0.84	78.7149	81.0161	86.9102	89.0405
Aspergillus fumigatus str. Af293	AFU3G12610_T	25.803	21.9626	0.18	0.19	34.7228	36.6757	33.3983	35.9908
Aspergillus fumigatus str. Af293	AFU3G04180_T	26.3248	25.06	0.27	0.29	55.1641	60.9859	49.8573	57.6029
Aspergillus fumigatus str. Af293	AFU7G00200_T	3.90015	4.07653	0.94	0.94	90.426	90.9587	92.6714	93.8092
Aspergillus fumigatus str. Af293	AFU6G10700_T	10.825	4.06555	0.64	0.82	73.5551	87.8523	80.3959	90.6188
Aspergillus fumigatus str. Af293	AFU1G09350_T	25.0532	16.1773	0.38	0.56	57.3719	71.3531	46.3814	77.7418
Aspergillus fumigatus str. Af293	AFU5G15150_T	19.4032	20.02	0.49	0.58	66.2388	68.1284	71.3711	75.7387
Aspergillus fumigatus str. Af293	AFU3G06760_T	19.6188	5.52841	0.5	0.76	68.1549	90.3167	81.31	92.9405
Aspergillus fumigatus str. Af293	AFU7G00390_T	9.37103	8.5408	0.76	0.81	75.0077	80.1456	79.1198	87.2064
Aspergillus fumigatus str. Af293	AFU8G02670_T	20.4463	9.44501	0.5	0.79	57.9349	83.8902	61.8214	90.0325
Fusarium graminearum str. PH-1	FGRAMPH1_01G25673	22.4856	19.136	0.27	0.49	61.1629	63.749	57.2557	68.325
Aspergillus fumigatus str. Af293	AFU3G03150_T	9.33445	11.4886	0.73	0.78	73.3925	76.0159	80.01	87.5081
Fusarium graminearum str. PH-1	FGRAMPH1_01G16347	17.3711	6.4622	0.61	0.88	66.8848	85.7613	77.0525	90.382
Fusarium graminearum str. PH-1	FGRAMPH1_01G23489	13.9895	19.0987	0.77	0.66	73.1482	67.78	84.4889	80.9883
Aspergillus fumigatus str. Af293	AFU5G12570_T	8.92527	6.11428	0.64	0.77	74.1736	84.959	80.3773	90.1833
Aspergillus fumigatus str. Af293	AFU8G01690_T	5.17964	6.98001	0.79	0.78	82.3733	81.3625	84.8078	84.5567
Fusarium graminearum str. PH-1	FGRAMPH1_01G11359	27.3284	26.1257	0.15	0.16	53.373	53.4949	50.5386	50.425
Fusarium graminearum str. PH-1	FGRAMPH1_01G12151	4.80387	10.0096	0.91	0.83	88.8955	82.3636	93.5509	93.6625
Aspergillus fumigatus str. Af293	AFU4G13310_T	9.99353	2.66227	0.81	0.95	81.0637	94.9958	92.4682	97.1504
Fusarium graminearum str. PH-1	FGRAMPH1_01G10315	18.4695	17.1484	0.43	0.45	49.9945	47.9605	42.71	42.91
Aspergillus fumigatus str. Af293	AFU1G03640_T	23.704	20.2364	0.27	0.32	63.2275	69.9422	59.0173	67.0854
Aspergillus fumigatus str. Af293	AFU8G04280_T	13.8102	18.8571	0.41	0.37	80.8281	74.338	85.8989	81.69
Aspergillus fumigatus str. Af293	AFU8G06710_T	11.9949	7.88973	0.7	0.85	69.2618	79.1359	77.7553	86.7014
Aspergillus fumigatus str. Af293	AFU3G10175_T	21.5491	25.6679	0.24	0.14	58.4068	53.1467	57.2479	52.0461
Fusarium graminearum str. PH-1	FGRAMPH1_01G22245	16.2563	13.0062	0.62	0.68	64.6213	69.3727	78.6467	80.1505
Aspergillus fumigatus str. Af293	AFU4G13980_T	21.5052	22.6416	0.32	0.24	65.322	66.8237	64.27	66.2288
Fusarium graminearum str. PH-1	FGRAMPH1_01G12057	12.4189	9.19542	0.74	0.81	69.1707	77.8186	78.9991	86.5852
Aspergillus fumigatus str. Af293	AFU2G11340_T	19.6589	10.1623	0.56	0.75	64.3247	83.0659	88.7421	93.6556
Aspergillus fumigatus str. Af293	AFU2G16110_T	18.1802	18.5162	0.47	0.53	74.0261	76.7991	85.965	84.717
Fusarium graminearum str. PH-1	FGRAMPH1_01G25855	3.16716	17.0306	0.79	0.57	89.999	72.8071	91.8637	84.0286
Aspergillus fumigatus str. Af293	AFU4G03305_T	7.36758	6.7217	0.86	0.87	79.3444	81.3515	84.2517	85.59
Fusarium graminearum str. PH-1	FGRAMPH1_01G25543	19.5567	9.89585	0.3	0.47	45.8229	58.4556	44.4862	60.23
Fusarium graminearum str. PH-1	FGRAMPH1_01G20613	12.5883	3.50074	0.71	0.88	78.4984	90.7621	90.81	93.5503
Aspergillus fumigatus str. Af293	AFU2G15560_T	7.87957	3.42961	0.76	0.9	87.3798	94.3418	91.528	95.8525
Fusarium graminearum str. PH-1	FGRAMPH1_01G25843	27.9588	22.7607	0.25	0.39	46.6682	64.398	33.8767	54.6819
Fusarium graminearum str. PH-1	FGRAMPH1_01G00031	8.85693	4.30288	0.65	0.93	79.4218	90.5884	82.5414	94.3034
Fusarium graminearum str. PH-1	FGRAMPH1_01G16047	10.3303	6.03598	0.78	0.89	74.595	88.5407	84.1125	95.49
Fusarium graminearum str. PH-1	FGRAMPH1_01G10807	14.1954	3.0162	0.68	0.88	68.6131	88.8607	81.4208	91.2723
Fusarium graminearum str. PH-1	FGRAMPH1_01G04313	14.5296	14.1829	0.74	0.73	69.748	77.039	81.0583	83.8846
Aspergillus fumigatus str. Af293	AFU2G03380_T	4.49021	3.80012	0.86	0.89	88.2691	91.2008	92.975	95.5588
Aspergillus fumigatus str. Af293	AFU2G13175_T	20.7174	15.4736	0.5	0.6	59.9133	69.6654	64.5622	83.3244
Aspergillus fumigatus str. Af293	AFU2G01710_T	15.6768	15.8233	0.65	0.68	67.2603	67.0288	75.6507	73.6442
Aspergillus fumigatus str. Af293	AFU8G06320_T	20.3596	20.37	0.28	0.38	64.5848	62.1074	68.3037	63.8171
Aspergillus fumigatus str. Af293	AFU3G14665_T	14.7738	14.1671	0.57	0.59	65.8555	64.5799	72.9388	68.3514
Aspergillus fumigatus str. Af293	AFU8G01380_T	21.2815	18.3649	0.55	0.62	68.0579	75.6199	70.7171	80.3592
Aspergillus fumigatus str. Af293	AFU8G06310_T	9.14577	5.59611	0.85	0.92	78.4557	87.0799	86.9283	89.9511
Aspergillus fumigatus str. Af293	AFU2G16430_T	13.6629	10.7294	0.65	0.78	70.6913	77.3101	77.8123	85.3533
Aspergillus fumigatus str. Af293	AFU7G00960_T	26.3338	22.8761	0.25	0.34	55.435	80.9404	62.43	87.239
Aspergillus fumigatus str. Af293	AFU2G16590_T	26.8021	27.8651	0.16	0.16	53.3713	50.3308	53.215	50.6349
Aspergillus fumigatus str. Af293	AFU5G10610_T	20.0821	16.0286	0.49	0.57	68.7301	75.289	85.4506	84.89
Fusarium graminearum str. PH-1	FGRAMPH1_01G17859	24.7351	19.4471	0.42	0.6	53.4247	64.4555	37.76	80.0645
Fusarium graminearum str. PH-1	FGRAMPH1_01G27741	20.4146	11.5711	0.38	0.57	58.6946	79.8434	63.4525	81.821
Fusarium graminearum str. PH-1	FGRAMPH1_01G13091	13.3723	5.98619	0.75	0.88	74.9493	87.7106	86.9	92.3512
Fusarium graminearum str. PH-1	FGRAMPH1_01G00211	4.80502	12.6632	0.89	0.76	86.6801	77.7397	89.7848	87.52
Fusarium graminearum str. PH-1	FGRAMPH1_01G21323	13.8379	17.3013	0.58	0.56	70.1274	79.3337	79.3245	86.3044
Aspergillus fumigatus str. Af293	AFU8G00660_T	10.7687	9.85316	0.66	0.74	68.2259	75.807	71.8	80.9167
Aspergillus fumigatus str. Af293	AFU2G00380_T	15.0424	2.80471	0.69	0.93	69.0267	93.7267	84.7958	96.748
Fusarium graminearum str. PH-1	FGRAMPH1_01G25221	24.4663	23.277	0.48	0.48	58.0188	61.8409	51.3244	69.5475
Aspergillus fumigatus str. Af293	AFU6G00660_T	4.09968	3.43387	0.91	0.94	90.1619	92.6265	92.6642	94.778
Fusarium graminearum str. PH-1	FGRAMPH1_01G12281	21.76	16.8421	0.24	0.6	47.2775	58.9433	49.3186	68.3256
Aspergillus fumigatus str. Af293	AFU4G06860_T	15.9685	10.3732	0.45	0.74	56.3242	82.6303	55.0833	93.3389
Fusarium graminearum str. PH-1	FGRAMPH1_01G08113	22.9465	21.2058	0.27	0.39	56.0931	59.3384	52.8828	53.6388
Aspergillus fumigatus str. Af293	AFU1G17250_T	22.1593	14.8672	0.37	0.55	47.3602	65.0922	46.45	62.7563
Aspergillus fumigatus str. Af293	AFU2G00440_T	21.1498	19.926	0.28	0.34	51.0181	72.4736	50.9705	68.2614
Fusarium graminearum str. PH-1	FGRAMPH1_01G10953	16.581	15.1814	0.53	0.63	64.0372	67.2326	67.6159	69.9047
Aspergillus fumigatus str. Af293	AFU7G01070_T	14.2414	4.20599	0.74	0.93	78.674	94.0075	97.7043	98.265
Fusarium graminearum str. PH-1	FGRAMPH1_01G14489	16.9979	9.39612	0.67	0.82	67.5443	79.6329	83.0508	90.6912
Aspergillus fumigatus str. Af293	AFU6G02220_T	22.8367	11.9053	0.53	0.75	52.8679	75.8121	46.1701	84.5397
Aspergillus fumigatus str. Af293	AFU7G02020_T	15.5658	9.42753	0.44	0.52	77.408	88.7474	85.069	89.2722
Aspergillus fumigatus str. Af293	AFU2G03300_T	17.5913	18.1824	0.26	0.45	59.7807	72.4265	59.186	77.6764
Aspergillus fumigatus str. Af293	AFU2G15380_T	22.421	15.6443	0.31	0.67	54.1147	70.6257	54.7758	80.7054
Fusarium graminearum str. PH-1	FGRAMPH1_01G21947	10.0824	13.767	0.75	0.71	80.2895	74.5516	85.0362	82.2613
Fusarium graminearum str. PH-1	FGRAMPH1_01G24757	6.03463	8.69793	0.85	0.84	86.1874	81.9587	89.4045	90.6073
Fusarium graminearum str. PH-1	FGRAMPH1_01G25867	22.438	22.1654	0.15	0.26	30.3747	44.9989	30.12	45.0582
Aspergillus fumigatus str. Af293	AFU2G17700_T	18.0729	11.9438	0.49	0.74	68.3146	81.378	75.0478	89.7317
Fusarium graminearum str. PH-1	FGRAMPH1_01G27905	6.36887	3.30262	0.69	0.91	76.5469	90.7726	83.878	94.3654
Aspergillus fumigatus str. Af293	AFU8G00720_T	2.9403	6.09968	0.94	0.89	92.5162	86.2436	94.4288	93.53
Fusarium graminearum str. PH-1	FGRAMPH1_01G22483	14.9297	17.7376	0.73	0.68	72.9508	71.0967	81.1702	82.3575
Aspergillus fumigatus str. Af293	AFU1G06150_T	12.6628	3.43705	0.77	0.94	74.2723	92.152	88.1482	95.3875
Aspergillus fumigatus str. Af293	AFU7G06490_T	12.6168	2.77242	0.76	0.94	77.1605	94.5567	94.1827	97.9317
Aspergillus fumigatus str. Af293	AFU6G12450_T	22.2122	20.8819	0.22	0.22	65.2834	63.5492	64.896	64.2575
Fusarium graminearum str. PH-1	FGRAMPH1_01G20761	26.983	26.6601	0.24	0.25	66.4224	68.5248	72.555	72.4838
Fusarium graminearum str. PH-1	FGRAMPH1_01G00301	12.5886	6.35639	0.75	0.87	71.3853	82.4921	82.9986	86.1338
Fusarium graminearum str. PH-1	FGRAMPH1_01G25981	12.4615	6.74728	0.42	0.61	66.1369	89.2657	69.295	89.7278
Aspergillus fumigatus str. Af293	AFU3G13630_T	6.3088	5.1675	0.85	0.89	81.0507	85.9529	87.1122	90.6433
Aspergillus fumigatus str. Af293	AFU4G11720_T	17.3929	9.77581	0.68	0.83	70.6696	81.8875	87.3457	90.9031
Fusarium graminearum str. PH-1	FGRAMPH1_01G12505	3.16182	2.62839	0.93	0.95	92.88	94.55	94.8856	95.9788
Fusarium graminearum str. PH-1	FGRAMPH1_01G12651	11.131	19.1779	0.78	0.62	78.4062	64.3871	91.9217	87.7267
Aspergillus fumigatus str. Af293	AFU1G03160_T	10.3773	8.67153	0.72	0.75	74.6265	77.5897	80.5394	81.6805
Fusarium graminearum str. PH-1	FGRAMPH1_01G03769	6.10557	6.5331	0.89	0.89	87.0442	86.4122	90.9017	91.0063
Fusarium graminearum str. PH-1	FGRAMPH1_01G20855	11.6904	5.15305	0.66	0.78	81.7988	89.7322	88.1083	92.2244
Fusarium graminearum str. PH-1	FGRAMPH1_01G10941	16.688	10.8609	0.64	0.75	61.5514	75.349	71.8395	82.2627
Fusarium graminearum str. PH-1	FGRAMPH1_01G07287	5.67452	10.438	0.91	0.8	84.6474	73.924	89.1225	84.5417
Fusarium graminearum str. PH-1	FGRAMPH1_01G18809	21.7258	19.4317	0.38	0.33	42.9846	43.4182	44.6722	41.3265
Fusarium graminearum str. PH-1	FGRAMPH1_01G21925	13.7358	13.2307	0.72	0.74	72.2453	76.1472	80.6137	86.3869
Fusarium graminearum str. PH-1	FGRAMPH1_01G16307	10.6476	8.62491	0.74	0.82	71.8625	78.7361	78.542	86.0925
Fusarium graminearum str. PH-1	FGRAMPH1_01G16369	21.8518	22.3991	0.22	0.2	58.0745	43.2184	57.7293	43.2773
Fusarium graminearum str. PH-1	FGRAMPH1_01G09971	17.859	4.0401	0.51	0.75	65.4116	88.4742	78.7864	92.5718
Fusarium graminearum str. PH-1	FGRAMPH1_01G15625	10.2505	8.02913	0.78	0.8	77.0577	83.4163	82.7361	87.9852
Aspergillus fumigatus str. Af293	AFU3G01190_T	7.84645	5.26322	0.81	0.92	83.0382	88.3928	89.1412	92.4175
Aspergillus fumigatus str. Af293	AFU7G08260_T	25.6729	20.7251	0.39	0.6	49.7099	66.6069	43.3833	82.416
Aspergillus fumigatus str. Af293	AFU2G12690_T	2.92746	3.99875	0.9	0.89	91.6874	90.2457	94.7113	94.5729
Aspergillus fumigatus str. Af293	AFU1G10260_T	26.3143	23.5044	0.2	0.22	50.7768	58.2191	46.2428	61.8664
Aspergillus fumigatus str. Af293	AFU8G02470_T	3.37082	3.66939	0.92	0.93	92.0782	92.5787	94.0192	95.615
Aspergillus fumigatus str. Af293	AFU5G00700_T	20.1417	14.8916	0.46	0.7	62.9896	71.7428	67.811	82.3436
Aspergillus fumigatus str. Af293	AFU2G15820_T	24.1358	20.9444	0.34	0.4	58.7804	67.7026	64.3391	65.5856
Aspergillus fumigatus str. Af293	AFU5G07690_T	6.52879	4.73142	0.86	0.89	83.672	88.5648	88.9964	92.6899
Aspergillus fumigatus str. Af293	AFU5G06150_T	20.6859	9.56728	0.32	0.53	50.4658	68.8996	50.3462	72.1871
Aspergillus fumigatus str. Af293	AFU1G17240_T	11.1595	17.7447	0.82	0.69	73.2735	71.3899	81.9877	83.6933
Aspergillus fumigatus str. Af293	AFU5G12190_T	16.3574	15.1726	0.53	0.58	71.0331	78.1795	78.9444	83.6098
Aspergillus fumigatus str. Af293	AFU2G07530_T	21.4505	14.552	0.28	0.72	55.5401	73.2388	52.976	90.0173
Aspergillus fumigatus str. Af293	AFU4G02890_T	12.4434	5.10502	0.72	0.86	69.0558	87.5169	80.2849	92.6969
Aspergillus fumigatus str. Af293	AFU6G14450_T	11.8896	11.4983	0.77	0.68	78.556	84.8754	91.3336	89.8389
Aspergillus fumigatus str. Af293	AFU8G01660_T	7.94798	2.9639	0.66	0.93	75.0613	91.9383	78.754	94.9331
Aspergillus fumigatus str. Af293	AFU4G14205_T	16.7097	6.09165	0.63	0.81	70.6923	87.7106	87.5113	92.9981
Aspergillus fumigatus str. Af293	AFU8G04680_T	7.68926	4.62581	0.85	0.92	77.8074	88.027	85.92	92.6929
Aspergillus fumigatus str. Af293	AFU1G09230_T	11.1526	13.6321	0.75	0.71	83.1226	79.1893	90.1667	91.9856
Aspergillus fumigatus str. Af293	AFU5G09530_T	3.31588	7.33716	0.9	0.86	92.0454	89.0761	95.5119	95.0457
Aspergillus fumigatus str. Af293	AFU2G01680_T	12.7921	5.34832	0.77	0.91	70.7634	90.9541	81.7536	96.4046
Aspergillus fumigatus str. Af293	AFU5G14670_T	23.5064	13.8661	0.38	0.73	49.0642	74.3414	46.0926	86.625
Aspergillus fumigatus str. Af293	AFU3G05575_T	18.7308	18.5181	0.33	0.37	78.4068	81.0989	82.8651	84.3787
Fusarium graminearum str. PH-1	FGRAMPH1_01G17889	25.7653	12.6134	0.31	0.59	51.3963	77.5105	34.862	87.4838
Aspergillus fumigatus str. Af293	AFU5G14340_T	5.38383	2.41061	0.88	0.96	83.0327	94.4259	90.0062	97.1593
Aspergillus fumigatus str. Af293	AFU5G13590_T	19.9171	10.3502	0.44	0.8	51.3949	78.0752	52.6812	88.4567
Aspergillus fumigatus str. Af293	AFU6G04770_T	22.8798	23.6389	0.45	0.42	60.8957	64.6082	54.5009	71.95
Fusarium graminearum str. PH-1	FGRAMPH1_01G09161	14.408	8.10209	0.76	0.88	77.3286	84.6213	85.1529	90.7002
Aspergillus fumigatus str. Af293	AFU1G07555_T	19.6496	17.928	0.55	0.64	71.8535	73.5151	84.8937	85.3729
Fusarium graminearum str. PH-1	FGRAMPH1_01G00323	15.2825	7.76116	0.5	0.75	62.0002	82.0245	63.8927	87.088
Aspergillus fumigatus str. Af293	AFU8G06300_T	21.6473	7.63143	0.45	0.75	51.2281	76.8091	39.5269	83.895
Aspergillus fumigatus str. Af293	AFU2G03620_T	18.6223	2.8303	0.62	0.95	65.516	93.7182	80.4322	96.9371
Fusarium graminearum str. PH-1	FGRAMPH1_01G08559	14.4934	6.78143	0.64	0.8	66.6751	80.5556	73.9286	86.1012
Aspergillus fumigatus str. Af293	AFU1G15820_T	18.3188	12.4649	0.59	0.72	71.6	84.7637	85.6444	91.8857
Fusarium graminearum str. PH-1	FGRAMPH1_01G10209	20.5836	14.9133	0.58	0.7	62.9141	76.0453	79.56	91.1662
Aspergillus fumigatus str. Af293	AFU1G12870_T	26.5418	20.8377	0.3	0.39	62.7248	76.4631	66.5657	85.4044
Aspergillus fumigatus str. Af293	AFU6G03930_T	11.8864	5.69714	0.76	0.88	70.9198	85.6359	82.1238	89.4876
Aspergillus fumigatus str. Af293	AFU1G17542_T	13.899	19.3183	0.69	0.65	66.653	64.7922	73.565	75.5029
Aspergillus fumigatus str. Af293	AFU5G07760_T	7.56804	13.5655	0.77	0.67	81.3401	73.8699	86.0362	83.1176
Fusarium graminearum str. PH-1	FGRAMPH1_01G22631	25.551	23.1328	0.3	0.34	57.6284	65.7449	49.3033	74.9741
Aspergillus fumigatus str. Af293	AFU4G03420_T	12.8871	1.94714	0.7	0.94	82.957	96.2304	95.7529	97.6964
Fusarium graminearum str. PH-1	FGRAMPH1_01G25799	20.4625	15.1283	0.26	0.68	53.7014	66.651	53.5783	67.2685
Fusarium graminearum str. PH-1	FGRAMPH1_01G05239	22.0078	11.0943	0.35	0.75	55.5288	78.7527	42.49	87.9375
Fusarium graminearum str. PH-1	FGRAMPH1_01G20229	17.272	3.545	0.55	0.78	71.6856	92.3617	89.5728	93.6433
Fusarium graminearum str. PH-1	FGRAMPH1_01G09549	5.83719	11.6633	0.9	0.78	87.9001	78.5842	94.3588	86.3811
Fusarium graminearum str. PH-1	FGRAMPH1_01G15917	16.1841	19.2781	0.66	0.59	66.3031	66.0677	73.2086	72.8285
Fusarium graminearum str. PH-1	FGRAMPH1_01G06249	16.5118	21.523	0.29	0.26	55.1631	62.079	54.5329	62.829
Fusarium graminearum str. PH-1	FGRAMPH1_01G03961	12.5325	5.57217	0.65	0.79	76.3485	85.9471	89.546	92.2167
Fusarium graminearum str. PH-1	FGRAMPH1_01G12453	4.39431	6.5049	0.93	0.9	87.6006	86.5998	89.9163	90.7255
Aspergillus fumigatus str. Af293	AFU2G14450_T	16.4059	13.1801	0.63	0.74	67.4833	75.4604	73.8179	88.6317
Aspergillus fumigatus str. Af293	AFU2G15810_T	24.2814	19.9729	0.29	0.35	61.2756	66.1124	60.8386	65.6714
Aspergillus fumigatus str. Af293	AFU3G07400_T	28.3143	26.9179	0.14	0.16	43.8464	51.4235	40.212	54.425
Aspergillus fumigatus str. Af293	AFU6G03310_T	2.7842	2.62349	0.93	0.94	91.5931	92.8565	93.7827	94.3633
Aspergillus fumigatus str. Af293	AFU6G03810_T	21.2467	12.6364	0.36	0.5	65.0959	85.4298	78.835	87.498
Aspergillus fumigatus str. Af293	AFU7G06210_T	19.9806	9.50543	0.57	0.81	54.142	77.0384	59.9735	85.9467
Aspergillus fumigatus str. Af293	AFU5G10250_T	22.8342	19.0695	0.42	0.51	57.8675	67.0388	43.7407	78.5882
Aspergillus fumigatus str. Af293	AFU1G10140_T	14.3987	12.414	0.64	0.75	70.5551	74.7545	76.7821	81.7037
Aspergillus fumigatus str. Af293	AFU3G08490_T	7.79235	2.67398	0.75	0.95	82.7633	93.0334	86.9633	95.59
Aspergillus fumigatus str. Af293	AFU5G01220_T	11.1068	10.5936	0.76	0.83	74.4916	75.781	79.3464	78.2445
Aspergillus fumigatus str. Af293	AFU1G06340_T	14.0631	2.17836	0.68	0.92	74.6256	94.1607	88.8427	95.7386
Aspergillus fumigatus str. Af293	AFU6G12920_T	19.8516	10.5388	0.44	0.67	62.4111	77.8494	61.79	87.3789
Aspergillus fumigatus str. Af293	AFU2G10710_T	23.0901	19.5313	0.49	0.63	61.0795	65.9631	50.0199	83.2818
Aspergillus fumigatus str. Af293	AFU6G09440_T	9.25748	6.51551	0.84	0.9	78.1285	85.586	87.3511	92.19
Aspergillus fumigatus str. Af293	AFU6G02010_T	18.7359	12.3047	0.62	0.76	66.3938	79.2536	90.67	94.1123
Aspergillus fumigatus str. Af293	AFU1G00350_T	11.9461	6.85232	0.76	0.86	77.1265	83.0731	82.614	87.1841
Aspergillus fumigatus str. Af293	AFU7G06460_T	7.95249	2.5615	0.85	0.96	78.6076	95.2247	87.44	97.02
Aspergillus fumigatus str. Af293	AFU3G02150_T	12.7903	7.24987	0.72	0.8	70.1074	82.8799	79.5667	88.4657
Aspergillus fumigatus str. Af293	AFU5G14860_T	4.94678	4.30761	0.76	0.86	87.2486	88.3229	89.376	91.0527
Aspergillus fumigatus str. Af293	AFU3G00980_T	13.2623	7.68781	0.71	0.81	68.536	81.4107	76.7525	86.185
Aspergillus fumigatus str. Af293	AFU2G14655_T	13.1281	13.0434	0.77	0.74	73.6337	76.2855	80.5709	81.4085
Aspergillus fumigatus str. Af293	AFU5G01490_T	26.255	15.7509	0.16	0.44	38.08	73.1878	35.1372	83.2037
Aspergillus fumigatus str. Af293	AFU2G00110_T	11.8902	7.21848	0.73	0.83	70.9075	82.9821	75.7858	87.6623
Aspergillus fumigatus str. Af293	AFU3G06720_T	16.2234	4.99133	0.68	0.89	71.3466	87.3166	89.505	92.248
Aspergillus fumigatus str. Af293	AFU1G02300_T	24.2589	18.0986	0.18	0.47	60.0958	68.0771	58.0311	75.7625
Aspergillus fumigatus str. Af293	AFU6G10670_T	21.4967	21.2464	0.38	0.48	71.2918	66.6504	84.4545	85.2945
Fusarium graminearum str. PH-1	FGRAMPH1_01G12957	15.3713	18.7455	0.63	0.54	66.3808	61.9594	71.4056	67.2257
Aspergillus fumigatus str. Af293	AFU3G14670_T	16.7125	6.11394	0.64	0.86	65.5342	84.209	76.445	88.4295
Aspergillus fumigatus str. Af293	AFU1G00330_T	20.1317	26.2136	0.19	0.27	47.8696	40.1884	47.3589	35.8043
Aspergillus fumigatus str. Af293	AFU7G02190_T	26.0052	24.347	0.18	0.24	57.0751	59.7244	58.0073	62.3945
Fusarium graminearum str. PH-1	FGRAMPH1_01G16691	18.6186	22.2346	0.37	0.31	67.6845	64.7895	70.8133	65.94
Fusarium graminearum str. PH-1	FGRAMPH1_01G12387	13.2743	10.0007	0.75	0.82	78.4811	84.9492	87.727	91.3583
Fusarium graminearum str. PH-1	FGRAMPH1_01G27065	12.8126	17.8187	0.7	0.58	76.3295	75.7542	84.0325	81.1925
Fusarium graminearum str. PH-1	FGRAMPH1_01G08177	21.3559	12.778	0.51	0.73	69.5926	80.0068	74.8838	82.2867
Fusarium graminearum str. PH-1	FGRAMPH1_01G20443	21.3306	22.4592	0.21	0.26	32.4093	36.9941	31.0885	32.9664
Fusarium graminearum str. PH-1	FGRAMPH1_01G15425	14.5022	18.1965	0.63	0.52	72.4275	57.3051	81.4286	52.7976
Fusarium graminearum str. PH-1	FGRAMPH1_01G16655	19.116	15.8739	0.5	0.59	60.1046	75.4241	63.8507	81.1544
Fusarium graminearum str. PH-1	FGRAMPH1_01G13097	18.5461	3.80378	0.62	0.91	68.5304	93.5823	94.6656	98.0794
Fusarium graminearum str. PH-1	FGRAMPH1_01G25009	18.9086	16.8184	0.43	0.65	52.6385	72.142	53.3268	81.6873
Aspergillus fumigatus str. Af293	AFU2G13860_T	15.4896	10.0884	0.57	0.72	64.9794	86.0656	85.9914	94.3311
Fusarium graminearum str. PH-1	FGRAMPH1_01G22825	29.1207	30.2192	0.16	0.15	48.0189	42.6084	42.2088	35.2956
Fusarium graminearum str. PH-1	FGRAMPH1_01G27801	25.1255	18.5006	0.18	0.24	52.5351	62.222	48.5725	59.776
Fusarium graminearum str. PH-1	FGRAMPH1_01G14729	3.03529	4.34369	0.95	0.93	94.0997	91.803	96.653	96.015
Aspergillus fumigatus str. Af293	AFU2G05170_T	13.9071	14.47	0.68	0.73	68.2746	75.4714	78.075	88.26
Aspergillus fumigatus str. Af293	AFU8G02770_T	4.56332	2.07927	0.87	0.93	90.368	95.4517	96.148	97.418
Aspergillus fumigatus str. Af293	AFU7G04760_T	5.27518	10.3031	0.91	0.83	87.7629	83.5892	92.4298	94.0595
Aspergillus fumigatus str. Af293	AFU5G13730_T	20.5799	13.3577	0.46	0.59	68.3207	84.0799	85.3364	92.7971
Aspergillus fumigatus str. Af293	AFU3G05340_T	15.0563	9.55638	0.66	0.84	70.5241	79.477	86.4748	89.5812
Fusarium graminearum str. PH-1	FGRAMPH1_01G09117	15.5551	17.4807	0.63	0.69	73.2388	68.5701	79.1894	79.0167
Fusarium graminearum str. PH-1	FGRAMPH1_01G04841	26.6531	24.7324	0.13	0.34	55.7883	55.3619	53.925	40.0043
Fusarium graminearum str. PH-1	FGRAMPH1_01G01417	21.4445	14.2625	0.41	0.58	61.0533	73.9614	46.0783	90.2133
Aspergillus fumigatus str. Af293	AFU1G16150_T	14.0403	7.87975	0.63	0.75	66.5331	79.0236	75.7638	85.4094
Aspergillus fumigatus str. Af293	AFU7G08231_T	25.0748	19.9628	0.22	0.46	33.2245	46.8733	33.28	45.8429
Aspergillus fumigatus str. Af293	AFU4G07320_T	17.3189	6.9017	0.47	0.73	65.8061	79.312	68.8113	83.1935
Aspergillus fumigatus str. Af293	AFU5G08770_T	24.501	25.794	0.49	0.47	52.8986	50.7421	41.8557	35.5715
Fusarium graminearum str. PH-1	FGRAMPH1_01G11951	8.5642	4.26251	0.82	0.9	79.2979	89.9022	86.1167	93.7218
Aspergillus fumigatus str. Af293	AFU1G02160_T	26.4945	25.1014	0.2	0.23	61.888	67.2607	59.8886	72.3424
Fusarium graminearum str. PH-1	FGRAMPH1_01G14885	23.9255	21.8913	0.36	0.46	64.3006	66.1146	54.4427	84.65
Fusarium graminearum str. PH-1	FGRAMPH1_01G04227	13.5547	13.6969	0.74	0.76	66.0775	67.5342	73.7613	74.7
Fusarium graminearum str. PH-1	FGRAMPH1_01G24087	19.291	16.9737	0.28	0.31	63.0421	74.7564	62.3527	74.9425
Fusarium graminearum str. PH-1	FGRAMPH1_01G23437	20.92	13.8542	0.52	0.66	64.799	83.1586	81.4189	86.542
Fusarium graminearum str. PH-1	FGRAMPH1_01G20751	24.6901	19.0211	0.48	0.62	56.0699	67.5016	45.8475	82.1278
Fusarium graminearum str. PH-1	FGRAMPH1_01G09187	14.8967	10.1249	0.66	0.82	65.9792	78.4309	76.4832	84.14
Fusarium graminearum str. PH-1	FGRAMPH1_01G06163	27.4395	25.1837	0.36	0.43	52.5717	60.9334	45.39	63.7662
Aspergillus fumigatus str. Af293	AFU6G00130_T	9.52992	6.03019	0.79	0.85	75.0784	83.7619	78.8886	86.5888
Aspergillus fumigatus str. Af293	AFU5G08440_T	4.95317	12.4768	0.91	0.78	86.1637	78.3844	90.2891	87.7058
Aspergillus fumigatus str. Af293	AFU6G02830_T	12.1186	8.82733	0.62	0.75	76.055	82.0988	86.1026	90.5367
Aspergillus fumigatus str. Af293	AFU3G01230_T	15.6117	5.73503	0.69	0.89	63.7752	83.9281	73.8114	88.1031
Aspergillus fumigatus str. Af293	AFU4G03500_T	27.6682	26.9271	0.15	0.25	40.1427	45.5941	36.42	36.0014
Aspergillus fumigatus str. Af293	AFU1G17140_T	3.56264	3.8988	0.93	0.93	91.1327	90.5698	93.8327	94.9109
Aspergillus fumigatus str. Af293	AFU1G02390_T	21.9322	5.82745	0.52	0.89	55.6041	88.5569	45.5933	95.4183
Aspergillus fumigatus str. Af293	AFU2G16570_T	9.2554	6.54182	0.83	0.89	78.2156	86.0403	88.9603	93.4613
Aspergillus fumigatus str. Af293	AFU1G16160_T	19.6951	20.2349	0.44	0.43	63.5289	62.4315	73.3167	65.2143
Aspergillus fumigatus str. Af293	AFU2G11400_T	11.4728	2.94195	0.73	0.94	69.4146	93.4447	81.225	96.7
Aspergillus fumigatus str. Af293	AFU2G00890_T	21.9201	13.7906	0.28	0.39	64.2925	79.0158	64.9	82.2133
Fusarium graminearum str. PH-1	FGRAMPH1_01G03583	22.0572	21.094	0.43	0.42	62.0863	70.6538	75.3963	78.62
Aspergillus fumigatus str. Af293	AFU6G10850_T	3.92752	12.457	0.92	0.77	89.1819	79.0643	91.8486	88.8387
Fusarium graminearum str. PH-1	FGRAMPH1_01G24883	21.4447	15.362	0.34	0.41	66.1616	76.7657	65.7976	76.845
Aspergillus fumigatus str. Af293	AFU1G01920_T	18.1531	14.7011	0.57	0.71	60.4538	72.7744	64.2707	86.3957
Fusarium graminearum str. PH-1	FGRAMPH1_01G23185	18.0639	20.2009	0.41	0.32	45.6815	49.2096	40.825	51.6987
Fusarium graminearum str. PH-1	FGRAMPH1_01G05763	13.1616	12.4711	0.72	0.76	69.1547	74.7537	73.1817	81.1821
Fusarium graminearum str. PH-1	FGRAMPH1_01G16317	10.6281	9.93373	0.62	0.71	75.1769	76.6731	78.21	85.4019
Aspergillus fumigatus str. Af293	AFU3G13300_T	30.9286	30.3944	0.17	0.16	38.7775	46.2804	29.7437	37.8433
Fusarium graminearum str. PH-1	FGRAMPH1_01G05317	13.4378	9.07808	0.7	0.83	66.4008	77.8955	69.826	85.025
Fusarium graminearum str. PH-1	FGRAMPH1_01G11159	24.1751	19.1004	0.17	0.49	29.6056	55.1637	28.6739	58.9675
Fusarium graminearum str. PH-1	FGRAMPH1_01G20951	12.6976	11.9268	0.76	0.8	69.6647	71.6796	79.6615	81.1966
Fusarium graminearum str. PH-1	FGRAMPH1_01G13459	16.1181	12.5489	0.64	0.78	72.3308	78.931	76.4599	86.2813
Aspergillus fumigatus str. Af293	AFU2G03040_T	20.3547	4.68969	0.49	0.75	63.2857	92.3779	84.7978	94.2475
Fusarium graminearum str. PH-1	FGRAMPH1_01G25583	10.5944	16.3523	0.64	0.43	67.3262	52.4987	72.1222	51.1262
Fusarium graminearum str. PH-1	FGRAMPH1_01G20967	25.0764	24.8114	0.34	0.37	46.4383	51.9239	34.378	43.431
Aspergillus fumigatus str. Af293	AFU2G15270_T	16.619	13.0985	0.52	0.63	68.6031	85.1374	74.45	88.4244
Fusarium graminearum str. PH-1	FGRAMPH1_01G02427	16.3854	14.5866	0.68	0.72	65.264	70.5211	68.942	79.3204
Aspergillus fumigatus str. Af293	AFU7G01105_T	11.2854	5.02932	0.55	0.88	59.6675	88.2079	59.2671	93.4229
Fusarium graminearum str. PH-1	FGRAMPH1_01G18943	27.0718	23.1173	0.19	0.25	52.8715	66.9949	47.3075	64.4075
Fusarium graminearum str. PH-1	FGRAMPH1_01G12293	24.7013	9.01584	0.36	0.73	52.5051	80.7643	47.51	83.6887
Fusarium graminearum str. PH-1	FGRAMPH1_01G00579	17.0626	7.9104	0.61	0.8	64.7342	82.3254	82.975	92.5589
Aspergillus fumigatus str. Af293	AFU5G04340_T	24.5282	25.879	0.49	0.46	58.8033	55.548	57.3544	49.9271
Fusarium graminearum str. PH-1	FGRAMPH1_01G09441	16.9093	7.97464	0.63	0.8	73.8871	88.2615	93.87	96.6988
Aspergillus fumigatus str. Af293	AFU6G11780_T	23.1299	18.2414	0.45	0.62	46.9436	59.9477	47.021	66.3256
Aspergillus fumigatus str. Af293	AFU5G00620_T	17.1552	11.0469	0.52	0.78	64.8012	78.8508	68.7827	88.4928
Aspergillus fumigatus str. Af293	AFU6G06930_T	2.19925	2.13659	0.96	0.96	95.6945	95.9285	97.2025	97.4938
Aspergillus fumigatus str. Af293	AFU3G00510_T	20.1789	14.3085	0.53	0.69	59.0084	73.7636	48.208	91.9625
Aspergillus fumigatus str. Af293	AFU6G09760_T	11.9592	6.82655	0.79	0.9	73.1648	82.4251	83.9691	86.7131
Fusarium graminearum str. PH-1	FGRAMPH1_01G18111	30.1966	29.2139	0.1	0.24	46.038	41.9561	44.6433	32.47
Fusarium graminearum str. PH-1	FGRAMPH1_01G26387	22.7889	24.7568	0.24	0.22	64.758	61.5237	64.2812	56.9637
Fusarium graminearum str. PH-1	FGRAMPH1_01G24505	25.0118	23.1523	0.37	0.42	59.5563	61.8944	59.5675	60.1867
Fusarium graminearum str. PH-1	FGRAMPH1_01G27353	8.87266	14.7811	0.85	0.73	78.6861	78.1346	87.7797	86.8457
Fusarium graminearum str. PH-1	FGRAMPH1_01G04797	18.402	13.8272	0.65	0.77	61.6891	76.92	76.2418	88.1918
Fusarium graminearum str. PH-1	FGRAMPH1_01G05583	9.82175	5.05775	0.74	0.86	79.0746	85.4235	85.3458	89.0575
Fusarium graminearum str. PH-1	FGRAMPH1_01G06997	27.953	25.4144	0.17	0.21	51.5346	59.3806	48.8612	56.5989
Fusarium graminearum str. PH-1	FGRAMPH1_01G14205	11.443	2.5365	0.79	0.95	81.2098	95.5848	96.0263	96.9428
Fusarium graminearum str. PH-1	FGRAMPH1_01G10649	9.71456	4.55558	0.79	0.9	74.2929	90.3984	82.623	95.55
Aspergillus fumigatus str. Af293	AFU3G06492_T	17.7363	12.0993	0.53	0.66	59.2355	76.1732	70.6275	84.68
Aspergillus fumigatus str. Af293	AFU6G10030_T	17.7189	11.9439	0.6	0.77	71.1268	79.4679	85.4887	92.9086
Aspergillus fumigatus str. Af293	AFU1G05340_T	16.2748	2.3356	0.63	0.93	70.359	93.5328	87.4191	94.7943
Aspergillus fumigatus str. Af293	AFU5G01370_T	11.3434	3.62062	0.77	0.92	77.9399	91.1993	92.75	94.6125
Aspergillus fumigatus str. Af293	AFU2G13265_T	16.7477	11.4494	0.49	0.66	73.8033	80.4018	81.4322	85.52
Aspergillus fumigatus str. Af293	AFU3G14660_T	19.8438	18.3941	0.31	0.37	71.5356	70.327	75.0691	71.5656
Aspergillus fumigatus str. Af293	AFU4G12140_T	10.4385	6.73279	0.82	0.9	76.5839	86.899	87.87	94.3088
Aspergillus fumigatus str. Af293	AFU6G02340_T	22.1533	18.6524	0.53	0.63	54.8941	69.4515	55.5808	89.1971
Aspergillus fumigatus str. Af293	AFU2G13150_T	27.0548	25.1963	0.14	0.33	53.3706	59.4084	53.1154	55.3594
Aspergillus fumigatus str. Af293	AFU1G05660_T	22.8545	20.8273	0.33	0.37	66.3987	67.814	66.23	63.3806
Aspergillus fumigatus str. Af293	AFU7G00090_T	9.73564	25.2408	0.79	0.4	73.3024	62.4253	78.793	65.8187
Aspergillus fumigatus str. Af293	AFU7G04150_T	18.7642	15.194	0.47	0.55	68.6532	75.5989	73.2575	78.7324
Fusarium graminearum str. PH-1	FGRAMPH1_01G16315	18.7737	19.0109	0.51	0.48	68.0804	63.5863	78.6289	54.1156
Fusarium graminearum str. PH-1	FGRAMPH1_01G17783	22.4627	20.3668	0.54	0.64	57.5111	61.9215	59.7314	72.1436
Aspergillus fumigatus str. Af293	AFU4G00590_T	6.21928	3.71784	0.87	0.93	84.852	92.3134	91.3662	95.0206
Aspergillus fumigatus str. Af293	AFU2G17515_T	15.9784	14.9953	0.53	0.74	63.2322	76.4639	71.0836	86.7056
Aspergillus fumigatus str. Af293	AFU4G03645_T	20.8954	11.3687	0.46	0.61	54.2406	70.9081	56.9849	71.935
Aspergillus fumigatus str. Af293	AFU5G01405_T	24.9866	20.0066	0.32	0.57	55.9245	70.5681	50.4688	81.2757
Aspergillus fumigatus str. Af293	AFU2G00090_T	15.5564	24.406	0.66	0.43	67.4991	64.2634	75.3233	69.83
Aspergillus fumigatus str. Af293	AFU1G17460_T	16.5372	14.0699	0.69	0.76	66.711	76.6183	74.2992	85.57
Aspergillus fumigatus str. Af293	AFU8G05690_T	13.9879	5.49601	0.72	0.87	74.9244	88.0559	94.35	95.8667
Fusarium graminearum str. PH-1	FGRAMPH1_01G27681	24.2773	22.9822	0.42	0.42	61.6075	68.8858	68.9112	80.8725
Aspergillus fumigatus str. Af293	AFU2G14330_T	26.5288	23.4626	0.17	0.2	60.7214	68.803	61.5992	69.605
Fusarium graminearum str. PH-1	FGRAMPH1_01G07997	11.7484	3.85164	0.73	0.87	77.6192	89.6258	90.4838	92.8137
Aspergillus fumigatus str. Af293	AFU7G04370_T	6.13528	2.47324	0.86	0.96	83.3039	94.8826	89.1241	96.38
Aspergillus fumigatus str. Af293	AFU3G02550_T	19.6025	8.077	0.59	0.88	67.7893	85.0933	74.4633	89.4125
Aspergillus fumigatus str. Af293	AFU6G03720_T	17.2973	7.4902	0.6	0.84	63.5873	81.3295	70.0933	85.625
Aspergillus fumigatus str. Af293	AFU2G01390_T	3.15791	3.83641	0.88	0.91	93.2714	91.4649	95.1137	95.3925
Aspergillus fumigatus str. Af293	AFU6G06390_T	17.7658	18.0025	0.37	0.5	63.9249	66.8347	60.7662	74.5511
Aspergillus fumigatus str. Af293	AFU1G14310_T	14.7777	19.5783	0.68	0.63	67.5332	70.5509	77.8094	84
Aspergillus fumigatus str. Af293	AFU1G01530_T	14.1959	3.68851	0.71	0.91	74.0088	92.4537	94.1629	97.2503
Aspergillus fumigatus str. Af293	AFU4G03080_T	6.37266	14.6336	0.81	0.53	86.3294	84.1737	95.0504	85.9333
Fusarium graminearum str. PH-1	FGRAMPH1_01G15657	15.4184	3.49146	0.65	0.91	64.0067	88.6713	70.0819	91.1213
Fusarium graminearum str. PH-1	FGRAMPH1_01G12187	20.7151	15.8058	0.59	0.73	57.8199	74.073	65.4056	84.1583
Aspergillus fumigatus str. Af293	AFU5G11200_T	14.273	3.55777	0.58	0.89	65.8815	91.141	76.5198	94.5062
Fusarium graminearum str. PH-1	FGRAMPH1_01G03269	6.83916	4.02522	0.68	0.79	78.5922	88.7716	84.0962	91.4644
Aspergillus fumigatus str. Af293	AFU3G01590_T	27.4259	14.3255	0.28	0.67	41.3363	67.4358	29.7944	79.3175
Fusarium graminearum str. PH-1	FGRAMPH1_01G19271	18.637	11.2698	0.66	0.79	64.9785	77.4288	81.2037	86.3756
Fusarium graminearum str. PH-1	FGRAMPH1_01G22701	22.0514	26.3833	0.42	0.3	64.0779	48.8537	74.6605	34.4767
Fusarium graminearum str. PH-1	FGRAMPH1_01G12363	16.0285	11.8859	0.62	0.75	59.6366	69.155	61.2614	72.2704
Fusarium graminearum str. PH-1	FGRAMPH1_01G20035	27.8695	27.0119	0.15	0.32	44.6647	50.0912	41.3142	44.9283
Fusarium graminearum str. PH-1	FGRAMPH1_01G05185	18.3905	17.2096	0.27	0.49	56.7608	63.6427	58.5104	79.0489
Fusarium graminearum str. PH-1	FGRAMPH1_01G09239	11.3887	10.2288	0.63	0.83	65.6866	74.1381	70.5889	79.7243
Fusarium graminearum str. PH-1	FGRAMPH1_01G11099	20.6528	20.7586	0.51	0.5	58.6156	64.6629	59.1643	69.3844
Fusarium graminearum str. PH-1	FGRAMPH1_01G08093	23.5902	17.1555	0.48	0.58	59.314	77.8978	54.0475	81.5293
Fusarium graminearum str. PH-1	FGRAMPH1_01G13867	10.7713	2.88178	0.79	0.95	80.7978	94.503	95.3214	97.3403
Fusarium graminearum str. PH-1	FGRAMPH1_01G00081	9.75985	4.43852	0.8	0.92	76.22	90.1449	85.2132	93.7495
Fusarium graminearum str. PH-1	FGRAMPH1_01G04083	7.31567	10.3587	0.86	0.8	80.0478	80.234	86.2935	86.035
Fusarium graminearum str. PH-1	FGRAMPH1_01G12099	21.2217	19.2229	0.17	0.23	34.9405	42.894	34.0502	42.2564
Aspergillus fumigatus str. Af293	AFU2G09680_T	25.072	23.6859	0.42	0.47	58.0331	63.0849	56.9978	74.7426
Aspergillus fumigatus str. Af293	AFU3G13080_T	21.2771	11.7558	0.56	0.77	59.1046	75.1831	67.931	87.707
Aspergillus fumigatus str. Af293	AFU2G10370_T	24.4952	19.9286	0.38	0.55	42.2974	58.347	25.3721	71.6267
Aspergillus fumigatus str. Af293	AFU4G07440_T	19.4021	16.2733	0.53	0.68	55.6638	68.9646	56.3218	83.22
Aspergillus fumigatus str. Af293	AFU1G02890_T	19.3507	14.8733	0.55	0.66	64.9907	76.6587	80.122	92.8929
Aspergillus fumigatus str. Af293	AFU4G07150_T	22.2544	15.1577	0.28	0.42	60.7789	75.2602	59.2675	76.5733
Aspergillus fumigatus str. Af293	AFU5G11640_T	18.899	11.9649	0.51	0.67	66.2276	79.8024	82.6053	88.8364
Aspergillus fumigatus str. Af293	AFU6G12220_T	8.70032	2.89267	0.79	0.94	74.8718	93.907	85.5026	95.946
Aspergillus fumigatus str. Af293	AFU1G06180_T	7.07221	18.9849	0.85	0.62	82.3804	68.2268	90.8119	83.915
Aspergillus fumigatus str. Af293	AFU2G00730_T	4.43897	2.75797	0.91	0.95	90.7372	94.8515	95.41	96.4421
Aspergillus fumigatus str. Af293	AFU1G01050_T	18.7587	21.8357	0.56	0.47	66.7854	68.3993	81.6428	83.7743
Fusarium graminearum str. PH-1	FGRAMPH1_01G11825	7.39452	7.23038	0.86	0.88	81.7661	85.2084	83.9227	89.7005
Fusarium graminearum str. PH-1	FGRAMPH1_01G13345	17.3071	8.75539	0.65	0.8	66.2019	79.3446	80.8268	85.9457
Fusarium graminearum str. PH-1	FGRAMPH1_01G20087	5.34326	10.5292	0.9	0.81	84.6396	81.2565	91.2776	91.3657
Aspergillus fumigatus str. Af293	AFU3G01100_T	14.7605	20.4086	0.54	0.46	74.902	57.7701	84.4038	59.9711
Aspergillus fumigatus str. Af293	AFU6G10750_T	29.9697	30.0018	0.27	0.27	37.3454	37.2093	30.046	27.661
Aspergillus fumigatus str. Af293	AFU7G04490_T	7.69349	4.40311	0.61	0.78	76.3292	86.6009	83.3843	92.1657
Aspergillus fumigatus str. Af293	AFU4G08400_T	19.286	27.2385	0.25	0.22	52.626	62.4138	52.2157	56.9921
Aspergillus fumigatus str. Af293	AFU3G06630_T	12.0488	4.49938	0.67	0.83	70.238	84.8429	82.0916	88.37
Aspergillus fumigatus str. Af293	AFU4G01560_T	11.2557	7.83013	0.79	0.85	75.9914	82.5018	84.7125	87.5933
Fusarium graminearum str. PH-1	FGRAMPH1_01G04859	7.10034	14.7182	0.85	0.71	83.7017	71.0168	90.855	88.1491
Aspergillus fumigatus str. Af293	AFU6G14270_T	20.3457	14.7181	0.3	0.63	60.5487	70.2825	56.7188	73.2667
Fusarium graminearum str. PH-1	FGRAMPH1_01G08939	18.0221	7.41771	0.35	0.77	46.7859	83.0698	39.3862	91.3819
Aspergillus fumigatus str. Af293	AFU4G09870_T	18.2099	10.0621	0.32	0.56	62.8182	79.1204	63.1638	82.3139
Aspergillus fumigatus str. Af293	AFU2G03720_T	7.17715	11.3106	0.84	0.77	86.5274	82.6543	98.1656	97.31
Aspergillus fumigatus str. Af293	AFU5G12790_T	13.1851	6.34249	0.77	0.89	78.7434	90.1173	96.2136	96.9613
Aspergillus fumigatus str. Af293	AFU1G03720_T	18.3407	12.0433	0.34	0.36	55.6659	57.9116	61.3128	58.1786
Fusarium graminearum str. PH-1	FGRAMPH1_01G22479	29.6694	29.6821	0.14	0.14	45.6774	43.7232	44.4753	40.2667
Fusarium graminearum str. PH-1	FGRAMPH1_01G04565	20.3575	8.74636	0.35	0.51	64.5119	79.6323	67.1867	77.6157
Aspergillus fumigatus str. Af293	AFU3G06860_T	17.2849	4.50658	0.6	0.85	69.918	88.0271	84.8557	93.18
Fusarium graminearum str. PH-1	FGRAMPH1_01G24609	14.3201	11.1202	0.66	0.73	64.5142	70.1191	77.0229	80.6178
Aspergillus fumigatus str. Af293	AFU4G13480_T	21.4561	14.0835	0.2	0.42	37.7333	70.8063	34.5936	71.8033
Fusarium graminearum str. PH-1	FGRAMPH1_01G05799	16.699	21.1907	0.47	0.37	58.4527	58.3354	52.5493	60.895
Aspergillus fumigatus str. Af293	AFU6G04800_T	12.8647	6.53515	0.73	0.86	71.9069	85.3107	87.9843	94.2439
Fusarium graminearum str. PH-1	FGRAMPH1_01G19797	18.8262	17.0425	0.57	0.67	63.3596	67.7911	76.46	85.01
Aspergillus fumigatus str. Af293	AFU5G09730_T	10.4671	11.1244	0.73	0.78	74.6622	76.464	82.8063	82.2371
Aspergillus fumigatus str. Af293	AFU2G03670_T	27.3495	26.5835	0.22	0.33	59.132	52.371	53.5216	37.3817
Fusarium graminearum str. PH-1	FGRAMPH1_01G18967	26.0886	23.9448	0.33	0.39	55.3207	62.3796	44.0973	62.4529
Fusarium graminearum str. PH-1	FGRAMPH1_01G24769	22.5341	15.5125	0.22	0.33	68.2191	74.9843	66.9278	72.496
Fusarium graminearum str. PH-1	FGRAMPH1_01G11865	8.63245	16.6769	0.85	0.7	82.041	73.7785	89.7833	85.8283
Fusarium graminearum str. PH-1	FGRAMPH1_01G16947	11.9151	10.1921	0.54	0.73	73.703	75.0752	75.1764	85.4926
Fusarium graminearum str. PH-1	FGRAMPH1_01G01967	4.71515	6.48323	0.84	0.87	86.8285	88.4687	92.438	95.9575
Fusarium graminearum str. PH-1	FGRAMPH1_01G03143	16.5269	12.2868	0.45	0.64	72.2846	78.9174	78.46	83.3422
Fusarium graminearum str. PH-1	FGRAMPH1_01G15747	22.4682	18.3804	0.51	0.65	56.2038	68.2378	61.2639	82.1361
Fusarium graminearum str. PH-1	FGRAMPH1_01G21901	17.9244	10.854	0.54	0.76	64.4144	74.2305	65.2178	78.4657
Aspergillus fumigatus str. Af293	AFU3G14490_T	16.9794	8.91911	0.67	0.82	73.2672	85.9759	92.5921	93.623
Aspergillus fumigatus str. Af293	AFU6G12600_T	21.9088	18.8758	0.58	0.64	58.6543	72.3642	63.5569	86.73
Aspergillus fumigatus str. Af293	AFU2G11650_T	11.5498	2.201	0.7	0.93	69.4188	94.4495	81.7367	96.2671
Aspergillus fumigatus str. Af293	AFU3G14750_T	20.0874	18.4606	0.64	0.67	59.6721	69.8524	70.8757	81.42
Aspergillus fumigatus str. Af293	AFU7G00900_T	19.1445	17.1773	0.25	0.47	41.832	82.9848	42.0933	91.4133
Aspergillus fumigatus str. Af293	AFU3G13750_T	3.93124	9.7031	0.92	0.84	94.5115	83.9177	96.5844	94.7887
Aspergillus fumigatus str. Af293	AFU6G01940_T	12.5994	2.88304	0.76	0.94	78.7889	94.7376	95.385	97.7136
Aspergillus fumigatus str. Af293	AFU1G09260_T	14.0416	2.94825	0.69	0.91	68.3957	91.8499	84.1718	94.1562
Aspergillus fumigatus str. Af293	AFU4G07640_T	15.93	4.79559	0.56	0.8	60.9996	86.088	73.0567	90.422
Aspergillus fumigatus str. Af293	AFU7G04360_T	13.3775	2.5108	0.75	0.96	76.6815	94.5312	93.3333	97.08
Aspergillus fumigatus str. Af293	AFU2G09900_T	23.5073	9.59828	0.27	0.45	58.0077	83.473	47.8075	84.145
Fusarium graminearum str. PH-1	FGRAMPH1_01G10673	3.75594	2.57649	0.91	0.95	88.6857	93.5211	91.7879	95.097
Fusarium graminearum str. PH-1	FGRAMPH1_01G15391	24.5015	22.279	0.23	0.22	58.571	58.3353	57.0639	55.7714
Aspergillus fumigatus str. Af293	AFU1G01210_T	16.1144	14.7931	0.57	0.67	65.1008	67.5183	73.9783	75.2229
Aspergillus fumigatus str. Af293	AFU5G08100_T	25.403	23.5904	0.25	0.26	55.9643	63.6615	46.3569	66.9411
Aspergillus fumigatus str. Af293	AFU5G00500_T	8.61777	7.57447	0.82	0.81	77.2277	79.7556	81.815	83.4525
Aspergillus fumigatus str. Af293	AFU1G11300_T	9.87306	7.58435	0.78	0.84	73.4566	85.3248	78.4812	93.0649
Fusarium graminearum str. PH-1	FGRAMPH1_01G15587	16.5522	20.7128	0.65	0.53	68.2577	64.5812	81.0892	64.8243
Aspergillus fumigatus str. Af293	AFU2G16900_T	3.34434	2.48409	0.92	0.96	92.5229	95.0008	95.6433	96.9153
Fusarium graminearum str. PH-1	FGRAMPH1_01G04731	22.5694	4.15104	0.41	0.74	56.667	84.3561	44.3214	87.1383
Fusarium graminearum str. PH-1	FGRAMPH1_01G23175	14.9487	21.4837	0.35	0.29	56.1483	46.1256	58.0275	45.2791
Aspergillus fumigatus str. Af293	AFU6G11870_T	21.8193	13.8973	0.5	0.7	55.1317	78.1192	63.5856	86.8282
Aspergillus fumigatus str. Af293	AFU3G11770_T	10.4136	11.4998	0.79	0.73	77.2467	76.0176	84.0962	83.5888
Aspergillus fumigatus str. Af293	AFU7G05890_T	14.8295	13.7289	0.66	0.75	69.3183	72.4327	80.3425	84.1863
Fusarium graminearum str. PH-1	FGRAMPH1_01G14901	24.6514	23.3906	0.5	0.52	59.9979	63.3007	67.13	72.0687
Fusarium graminearum str. PH-1	FGRAMPH1_01G22205	13.5272	10.6677	0.75	0.83	74.4733	80.5569	85.5236	91.4289
Fusarium graminearum str. PH-1	FGRAMPH1_01G18215	24.2674	18.8975	0.26	0.34	61.7466	68.1151	57.5656	65.8144
Aspergillus fumigatus str. Af293	AFU1G12450_T	7.80615	12.8704	0.87	0.78	80.7109	77.0653	85.0542	82.9917
Fusarium graminearum str. PH-1	FGRAMPH1_01G18927	8.08176	5.85186	0.77	0.87	83.1959	87.1201	86.2	90.655
Aspergillus fumigatus str. Af293	AFU5G12000_T	25.2974	23.2861	0.2	0.22	60.0296	64.7319	56.1521	61.7512
Fusarium graminearum str. PH-1	FGRAMPH1_01G00669	14.166	7.90041	0.73	0.88	70.2615	81.2322	76.8983	85.0071
Aspergillus fumigatus str. Af293	AFU4G13190_T	21.3596	18.3135	0.44	0.52	68.7972	77.5561	70.69	82.5922
Fusarium graminearum str. PH-1	FGRAMPH1_01G05727	3.99233	3.98975	0.92	0.94	91.0185	93.066	93.415	95.7175
Fusarium graminearum str. PH-1	FGRAMPH1_01G07757	23.16	16.3253	0.48	0.65	56.5054	72.2715	37.8314	91.15
Aspergillus fumigatus str. Af293	AFU8G07400_T	20.4279	20.02	0.5	0.58	56.704	68.1284	60.0884	75.7387
Fusarium graminearum str. PH-1	FGRAMPH1_01G10069	5.99045	6.49032	0.57	0.68	86.1875	86.3684	88.3011	89.2062
Aspergillus fumigatus str. Af293	AFU5G09410_T	26.6348	21.0648	0.2	0.29	35.6277	67.4781	33.2133	71.5472
Fusarium graminearum str. PH-1	FGRAMPH1_01G22131	26.8356	24.9182	0.2	0.23	52.0893	58.7475	48.1983	54.0338
Aspergillus fumigatus str. Af293	AFU6G02930_T	18.8672	18.5429	0.36	0.33	71.3317	77.7115	78.0705	78.6282
Aspergillus fumigatus str. Af293	AFU8G05420_T	22.6424	18.3279	0.32	0.59	55.9698	59.5179	52.1389	70.23
Aspergillus fumigatus str. Af293	AFU2G09350_T	5.63583	2.43884	0.9	0.96	89.3	96.2962	96.1127	97.2169
Aspergillus fumigatus str. Af293	AFU2G01490_T	27.2242	23.9955	0.15	0.39	34.1413	50.3059	29.6571	35.76
Aspergillus fumigatus str. Af293	AFU4G00350_T	9.55021	5.09741	0.79	0.92	74.4583	88.2716	81.6309	93.9753
Aspergillus fumigatus str. Af293	AFU1G10510_T	17.0878	6.1439	0.56	0.74	69.8644	87.5544	86.9179	90.5811
Aspergillus fumigatus str. Af293	AFU3G05360_T	23.1493	10.0676	0.4	0.73	54.3212	83.8345	43.28	92.6014
Aspergillus fumigatus str. Af293	AFU6G11520_T	14.2115	18.0031	0.72	0.68	67.5693	67.576	78.9874	81.3125
Aspergillus fumigatus str. Af293	AFU5G05510_T	19.383	18.7932	0.62	0.65	62.6311	65.2649	75.0002	83.0914
Fusarium graminearum str. PH-1	FGRAMPH1_01G12431	23.792	27.7867	0.33	0.14	59.2519	53.5238	58.1415	49.7546
Fusarium graminearum str. PH-1	FGRAMPH1_01G04819	13.4539	7.99412	0.7	0.82	70.0659	80.076	76.2262	83.7352
Fusarium graminearum str. PH-1	FGRAMPH1_01G00713	4.23136	10.3357	0.94	0.83	90.4149	81.0006	92.8675	88.51
Aspergillus fumigatus str. Af293	AFU4G11970_T	16.6332	13.8692	0.48	0.54	70.4234	75.7921	71.6464	82.45
Aspergillus fumigatus str. Af293	AFU5G02410_T	14.4985	6.65478	0.69	0.84	71.2212	83.9161	81.7427	88.692
Aspergillus fumigatus str. Af293	AFU3G05410_T	10.9136	13.7071	0.64	0.67	80.7973	76.3425	85.5391	82.8756
Aspergillus fumigatus str. Af293	AFU7G01970_T	8.80022	5.9803	0.67	0.87	69.141	82.8177	69.474	88.5211
Aspergillus fumigatus str. Af293	AFU1G17750_T	12.3858	9.04477	0.76	0.83	75.4242	81.0128	90.81	91.7818
Aspergillus fumigatus str. Af293	AFU1G12050_T	12.8377	3.01237	0.74	0.92	71.2138	91.4998	84.0378	93.7818
Aspergillus fumigatus str. Af293	AFU8G00840_T	17.9096	8.34693	0.67	0.85	67.4151	79.983	82.7171	86.9963
Aspergillus fumigatus str. Af293	AFU4G02940_T	27.5226	26.6441	0.27	0.3	52.7863	59.4874	44.6629	53.5869
Aspergillus fumigatus str. Af293	AFU4G09450_T	24.1856	19.0393	0.23	0.3	57.1189	72.5307	55.8158	70.5291
Aspergillus fumigatus str. Af293	AFU2G09750_T	12.6907	2.83288	0.71	0.92	77.7429	91.8454	91.2489	94.9038
Aspergillus fumigatus str. Af293	AFU6G01870_T	21.7925	13.9154	0.52	0.73	58.9871	73.3682	53.06	85.1815
Aspergillus fumigatus str. Af293	AFU2G13950_T	29.2764	29.481	0.15	0.21	45.0569	47.5697	44.7188	43.7827
Aspergillus fumigatus str. Af293	AFU3G09830_T	22.5225	19.2936	0.24	0.29	56.8637	68.5433	59.2762	68.8391
Aspergillus fumigatus str. Af293	AFU5G08590_T	2.6502	10.533	0.94	0.8	93.8832	85.4179	95.9574	93.3688
Aspergillus fumigatus str. Af293	AFU2G15165_T	21.8479	22.5838	0.15	0.26	50.9744	57.3427	49.385	55.8075
Aspergillus fumigatus str. Af293	AFU1G09550_T	8.0242	6.43671	0.77	0.83	79.4482	85.9767	89.0067	92.6129
Aspergillus fumigatus str. Af293	AFU2G04870_T	11.7983	6.16631	0.75	0.9	73.5179	90.0046	81.7403	96.8238
Aspergillus fumigatus str. Af293	AFU7G06620_T	17.1483	13.8045	0.58	0.73	67.8826	75.1573	76.7039	86.6886
Fusarium graminearum str. PH-1	FGRAMPH1_01G15741	23.7032	24.4797	0.25	0.27	50.6422	54.4005	50.5894	54.84
Fusarium graminearum str. PH-1	FGRAMPH1_01G12121	11.2086	1.9466	0.73	0.9	81.151	93.6114	92.5725	94.84
Aspergillus fumigatus str. Af293	AFU4G05855_T	14.894	8.53522	0.61	0.78	70.7433	75.905	83.3967	83.4061
Fusarium graminearum str. PH-1	FGRAMPH1_01G08721	10.5227	12.4362	0.8	0.79	72.9699	76.0828	79.7706	85.46
Fusarium graminearum str. PH-1	FGRAMPH1_01G26527	14.6313	9.92565	0.54	0.62	59.7504	66.9848	67.91	73.8709
Aspergillus fumigatus str. Af293	AFU3G08480_T	20.563	9.75411	0.5	0.78	55.2889	76.9801	58.19	82.6257
Aspergillus fumigatus str. Af293	AFU1G07560_T	25.1791	25.793	0.29	0.32	52.9427	59.3654	44.2543	50.2945
Fusarium graminearum str. PH-1	FGRAMPH1_01G16573	22.4841	16.4006	0.33	0.61	52.8778	70.6754	48.7343	79.8675
Fusarium graminearum str. PH-1	FGRAMPH1_01G07869	13.8421	11.9828	0.76	0.79	69.9569	71.7873	76.405	80.27
Aspergillus fumigatus str. Af293	AFU3G11370_T	25.9613	22.6477	0.36	0.46	47.0671	58.4233	27.7433	49.0136
Aspergillus fumigatus str. Af293	AFU1G14630_T	16.8022	4.72136	0.65	0.91	60.8711	90.2818	68.8327	96.4788
Aspergillus fumigatus str. Af293	AFU5G11520_T	23.988	20.2444	0.54	0.63	51.9538	60.0867	40.1262	67.5931
Fusarium graminearum str. PH-1	FGRAMPH1_01G12675	14.5563	9.40103	0.58	0.75	65.6276	72.8844	69.54	76.7329
Aspergillus fumigatus str. Af293	AFU2G17070_T	3.28964	8.32332	0.91	0.8	92.0534	89.3995	95.2842	92.4814
Aspergillus fumigatus str. Af293	AFU3G10900_T	30.1127	29.2069	0.14	0.16	37.3683	51.0272	31.9929	45.4583
Aspergillus fumigatus str. Af293	AFU1G13290_T	25.5243	20.7303	0.36	0.46	61.5188	74.0969	71.1178	86.8787
Aspergillus fumigatus str. Af293	AFU5G13750_T	18.4253	6.96446	0.47	0.85	56.7744	82.417	57.8825	89.7387
Aspergillus fumigatus str. Af293	AFU6G05100_T	10.6097	10.6392	0.81	0.82	74.2475	76.5544	81.7139	84.8467
Fusarium graminearum str. PH-1	FGRAMPH1_01G13791	2.74396	8.28181	0.94	0.84	93.7626	84.0991	95.9475	92.9587
Aspergillus fumigatus str. Af293	AFU2G17815_T	18.6311	20.5912	0.29	0.28	57.3064	52.0398	56.788	55.9717
Aspergillus fumigatus str. Af293	AFU8G06500_T	15.1849	3.07646	0.64	0.92	70.3226	91.7195	85.8233	93.8063
Aspergillus fumigatus str. Af293	AFU6G04120_T	14.734	9.41647	0.67	0.83	65.1934	81.4832	76.062	89.3275
Aspergillus fumigatus str. Af293	AFU8G04160_T	6.7462	6.79272	0.89	0.9	85.3074	85.2222	92.102	92.3698
Aspergillus fumigatus str. Af293	AFU5G14710_T	13.6306	13.0612	0.71	0.76	72.7943	78.1294	80.4521	85.3464
Aspergillus fumigatus str. Af293	AFU5G01242_T	22.9816	15.862	0.32	0.59	41.9803	66.1173	41.33	78.0675
Aspergillus fumigatus str. Af293	AFU3G03740_T	6.68185	4.97955	0.82	0.92	89.2459	89.9101	91.4988	93.94
Aspergillus fumigatus str. Af293	AFU7G02620_T	19.3203	5.12641	0.44	0.76	61.683	89.2554	57.8369	94.0427
Fusarium graminearum str. PH-1	FGRAMPH1_01G10657	15.2219	1.61171	0.68	0.95	74.8628	97.0599	96.4131	98.3005
Fusarium graminearum str. PH-1	FGRAMPH1_01G09159	12.0434	14.3683	0.77	0.75	73.2349	73.9379	81.0894	82.5155
Fusarium graminearum str. PH-1	FGRAMPH1_01G03847	21.7113	12.4898	0.45	0.71	56.912	74.6376	64.4241	83.9921
Fusarium graminearum str. PH-1	FGRAMPH1_01G13811	19.4668	16.0012	0.49	0.71	61.4354	72.4462	71.7057	82.6167
Fusarium graminearum str. PH-1	FGRAMPH1_01G16249	9.83092	9.19786	0.78	0.84	76.139	78.6112	81.5189	85.1525
Fusarium graminearum str. PH-1	FGRAMPH1_01G25489	16.9938	18.0957	0.63	0.51	67.8135	70.3439	73.9938	76.0736
Aspergillus fumigatus str. Af293	AFU2G02550_T	18.519	13.811	0.54	0.62	64.9362	77.6228	66.1822	83.9688
Aspergillus fumigatus str. Af293	AFU3G07945_T	13.6975	2.11821	0.67	0.9	75.7588	94.8358	93.6587	97.1115
Aspergillus fumigatus str. Af293	AFU6G11260_T	22.5191	2.9933	0.49	0.88	62.9436	92.4135	56.3352	93.7367
Aspergillus fumigatus str. Af293	AFU3G06901_T	15.2503	8.29296	0.38	0.54	72.3472	84.5952	72.8428	85.0317
Aspergillus fumigatus str. Af293	AFU5G11920_T	11.8381	10.0855	0.63	0.74	68.5358	84.3165	74.875	88.6489
Aspergillus fumigatus str. Af293	AFU8G02050_T	15.3179	7.80572	0.73	0.87	73.8422	85.9052	90.0359	91.3706
Aspergillus fumigatus str. Af293	AFU3G07100_T	20.1885	22.1958	0.58	0.48	66.8387	63.8784	75.0534	73.6482
Aspergillus fumigatus str. Af293	AFU4G10210_T	14.1754	18.6286	0.8	0.71	74.9658	67.2653	83.3983	79.0183
Aspergillus fumigatus str. Af293	AFU1G12160_T	23.8751	17.4085	0.37	0.47	54.5487	71.3619	58.4836	85.363
Fusarium graminearum str. PH-1	FGRAMPH1_01G14227	18.8859	10.9024	0.61	0.78	59.2926	75.5613	67.64	84.9893
Fusarium graminearum str. PH-1	FGRAMPH1_01G17217	6.41199	13.1094	0.87	0.76	78.9924	74.592	80.9954	83.9862
Fusarium graminearum str. PH-1	FGRAMPH1_01G10895	16.6541	16.5606	0.34	0.28	60.355	60.241	57.2114	60.1268
Fusarium graminearum str. PH-1	FGRAMPH1_01G07645	14.2198	2.55501	0.74	0.95	75.6742	94.2471	93.6775	96.75
Fusarium graminearum str. PH-1	FGRAMPH1_01G27931	21.2723	20.8729	0.18	0.2	34.0007	45.4952	34.4562	45.1261
Fusarium graminearum str. PH-1	FGRAMPH1_01G19221	18.5402	10.0074	0.56	0.76	67.1705	81.8332	78.2223	92.7963
Fusarium graminearum str. PH-1	FGRAMPH1_01G18231	21.6786	25.0164	0.21	0.18	36.1083	29.6205	36.3588	29.1533
Fusarium graminearum str. PH-1	FGRAMPH1_01G18071	19.3769	13.1317	0.56	0.72	58.2189	71.1199	62.23	83.437
Fusarium graminearum str. PH-1	FGRAMPH1_01G07147	9.67575	8.76799	0.74	0.78	76.2079	79.4775	82.0971	85.797
Fusarium graminearum str. PH-1	FGRAMPH1_01G12171	4.53148	5.03146	0.9	0.91	87.6331	88.3935	90.0844	91.6956
Fusarium graminearum str. PH-1	FGRAMPH1_01G00717	5.34205	9.69276	0.89	0.81	85.4938	83.9413	88.9867	86.8147
Fusarium graminearum str. PH-1	FGRAMPH1_01G19277	18.2024	10.8459	0.6	0.76	63.0906	77.4203	78.1894	88.2545
Fusarium graminearum str. PH-1	FGRAMPH1_01G24805	28.2214	29.3889	0.25	0.24	69.8203	58.4308	76.8622	57.9443
Fusarium graminearum str. PH-1	FGRAMPH1_01G12533	25.9046	24.6671	0.24	0.37	44.7102	48.7373	42.0288	36.7379
Fusarium graminearum str. PH-1	FGRAMPH1_01G07843	23.79	22.4944	0.19	0.21	51.7829	46.0527	54.5025	47.2229
Fusarium graminearum str. PH-1	FGRAMPH1_01G13245	22.7724	16.8888	0.16	0.62	34.3159	62.4909	33.4	71.9938
Fusarium graminearum str. PH-1	FGRAMPH1_01G16551	15.2398	3.87451	0.61	0.9	62.944	89.0291	69.8129	92.3616
Fusarium graminearum str. PH-1	FGRAMPH1_01G01553	16.4131	12.3101	0.57	0.74	64.4708	75.6264	71.4417	84.47
Fusarium graminearum str. PH-1	FGRAMPH1_01G21227	24.7359	22.7941	0.39	0.52	57.7888	63.0241	57.9221	76.3283
Fusarium graminearum str. PH-1	FGRAMPH1_01G02361	15.1093	20.3553	0.56	0.51	62.6813	66.2562	66.2989	69.7194
Fusarium graminearum str. PH-1	FGRAMPH1_01G25895	4.22244	4.23077	0.92	0.92	89.3318	89.7374	93.1649	94.375
Fusarium graminearum str. PH-1	FGRAMPH1_01G25495	16.189	16.7443	0.31	0.28	46.8218	48.1632	47.9669	48.3671
Fusarium graminearum str. PH-1	FGRAMPH1_01G10531	20.1574	13.9742	0.54	0.69	59.5459	76.0895	71.0481	91.8325
Fusarium graminearum str. PH-1	FGRAMPH1_01G09705	15.5868	1.96012	0.62	0.9	69.7842	95.0876	87.8422	96.1259
Fusarium graminearum str. PH-1	FGRAMPH1_01G00995	30.0754	25.5991	0.12	0.47	43.9735	51.0177	41.9094	31.2643
Fusarium graminearum str. PH-1	FGRAMPH1_01G07859	6.62561	3.69791	0.86	0.92	86.2609	89.8604	93.3213	92.694
Fusarium graminearum str. PH-1	FGRAMPH1_01G10513	17.136	10.2922	0.66	0.77	65.9445	79.7077	81.6295	88.0256
Fusarium graminearum str. PH-1	FGRAMPH1_01G03691	10.0946	7.52602	0.5	0.7	75.9958	80.6522	82.5037	85.6325
Fusarium graminearum str. PH-1	FGRAMPH1_01G01387	11.0621	9.11293	0.66	0.71	75.1261	78.5356	83.5286	88.0308
Fusarium graminearum str. PH-1	FGRAMPH1_01G12011	20.9399	14.648	0.35	0.56	46.8277	73.5316	42.9213	85.5738
Fusarium graminearum str. PH-1	FGRAMPH1_01G00573	14.5112	12.1061	0.67	0.75	75.5318	81.0588	85.7157	89.5418
Fusarium graminearum str. PH-1	FGRAMPH1_01G09061	19.6457	11.6801	0.51	0.65	65.142	74.0425	67.3036	82.0987
Fusarium graminearum str. PH-1	FGRAMPH1_01G21241	13.4853	10.2965	0.67	0.8	71.5787	81.1202	78.9869	89.6294
Fusarium graminearum str. PH-1	FGRAMPH1_01G09459	27.0471	25.1586	0.21	0.42	56.6058	55.2957	52.0089	47.7112
Fusarium graminearum str. PH-1	FGRAMPH1_01G26851	8.61392	6.95139	0.65	0.85	78.8841	88.9873	81.43	92.4908
Fusarium graminearum str. PH-1	FGRAMPH1_01G08961	26.3203	25.7006	0.18	0.3	44.2803	55.5375	43.7125	47.3554
Fusarium graminearum str. PH-1	FGRAMPH1_01G20543	27.2823	25.4908	0.35	0.42	54.0988	55.9591	46.5043	45.35
Fusarium graminearum str. PH-1	FGRAMPH1_01G18997	22.8071	22.092	0.2	0.25	33.1082	35.6712	31.3306	34.7122
Fusarium graminearum str. PH-1	FGRAMPH1_01G18051	20.7461	10.1495	0.49	0.72	60.3906	86.1062	52.574	94.1171
Fusarium graminearum str. PH-1	FGRAMPH1_01G18891	16.7458	21.7848	0.35	0.26	48.2638	37.3576	51.0234	37.5939
Fusarium graminearum str. PH-1	FGRAMPH1_01G23073	19.8017	7.52856	0.52	0.74	61.9597	83.5488	79.3206	89.9142
Fusarium graminearum str. PH-1	FGRAMPH1_01G06681	9.64385	5.87302	0.76	0.89	78.014	84.712	79.8017	88.4367
Fusarium graminearum str. PH-1	FGRAMPH1_01G05617	18.894	18.4991	0.55	0.56	55.121	62.4664	58.1938	66.845
Fusarium graminearum str. PH-1	FGRAMPH1_01G04269	12.9514	2.40195	0.57	0.89	70.0383	92.6377	71.3331	93.6827
Fusarium graminearum str. PH-1	FGRAMPH1_01G04225	6.0762	14.9146	0.9	0.74	84.1693	72.664	87.7275	79.7645
Fusarium graminearum str. PH-1	FGRAMPH1_01G21399	24.9909	26.6922	0.41	0.35	55.3913	51.2795	43.7086	39.6478
Fusarium graminearum str. PH-1	FGRAMPH1_01G03183	25.8814	9.95909	0.15	0.66	29.4081	73.2768	28.1525	78.4087
Fusarium graminearum str. PH-1	FGRAMPH1_01G13485	15.2009	4.95874	0.73	0.92	74.2438	90.4427	92.345	95.6356
Fusarium graminearum str. PH-1	FGRAMPH1_01G08541	21.4173	21.5133	0.23	0.21	47.2354	42.7609	44.0673	42.7586
Fusarium graminearum str. PH-1	FGRAMPH1_01G11295	28.555	26.4905	0.26	0.34	50.8753	57.2315	44.085	47.41
Fusarium graminearum str. PH-1	FGRAMPH1_01G26881	9.56756	17.1448	0.85	0.7	81.6899	72.121	91.6928	86.3035
Fusarium graminearum str. PH-1	FGRAMPH1_01G21955	21.2676	12.5607	0.26	0.67	38.6771	69.4374	37.3513	78.8838
Fusarium graminearum str. PH-1	FGRAMPH1_01G27803	24.4596	17.8798	0.35	0.69	56.2856	65.3104	62.5087	72.305
Fusarium graminearum str. PH-1	FGRAMPH1_01G22871	24.0324	27.4731	0.46	0.31	55.4506	46.4613	41.2211	37.6543
Fusarium graminearum str. PH-1	FGRAMPH1_01G28203	13.2238	9.86141	0.58	0.82	70.3333	80.8338	72.6331	90.6244
Fusarium graminearum str. PH-1	FGRAMPH1_01G21783	21.0331	20.4246	0.28	0.29	47.4666	53.994	47.9288	54.3952
Fusarium graminearum str. PH-1	FGRAMPH1_01G06049	29.3832	28.2174	0.17	0.3	52.4865	50.4524	45.6339	40.017
Fusarium graminearum str. PH-1	FGRAMPH1_01G22943	22.4917	13.2292	0.19	0.2	56.2044	71.8336	57.0511	71.8794
Fusarium graminearum str. PH-1	FGRAMPH1_01G24333	16.6314	13.2431	0.61	0.77	70.6687	74.856	81.4835	84.2473
Fusarium graminearum str. PH-1	FGRAMPH1_01G16237	16.9157	2.43924	0.67	0.95	70.2178	95.5995	89.8124	96.8911
Fusarium graminearum str. PH-1	FGRAMPH1_01G22527	15.4982	16.3237	0.73	0.72	73.5464	72.6565	84.0835	84.095
Fusarium graminearum str. PH-1	FGRAMPH1_01G06817	26.7414	21.3553	0.14	0.24	41.8945	63.85	37.8062	62.9408
Fusarium graminearum str. PH-1	FGRAMPH1_01G08381	12.2888	11.7082	0.76	0.82	76.1696	77.6608	81.625	82.6542
Fusarium graminearum str. PH-1	FGRAMPH1_01G16163	20.2143	17.5895	0.59	0.67	63.4897	72.59	74.5671	84.5614
Fusarium graminearum str. PH-1	FGRAMPH1_01G13975	10.4643	14.4449	0.82	0.75	82.4558	79.3123	89.4763	89.556
Fusarium graminearum str. PH-1	FGRAMPH1_01G19539	30.1734	29.3658	0.13	0.13	44.1904	53.2616	37.395	49.142
Fusarium graminearum str. PH-1	FGRAMPH1_01G04779	21.1572	16.5514	0.55	0.67	58.7444	69.2816	69.2262	83.4803
Fusarium graminearum str. PH-1	FGRAMPH1_01G21317	15.2129	13.3675	0.44	0.58	67.9869	71.1912	71.6971	77.4586
Fusarium graminearum str. PH-1	FGRAMPH1_01G22685	13.21	17.6593	0.62	0.55	78.0858	76.0446	83.1465	84.415
Fusarium graminearum str. PH-1	FGRAMPH1_01G02961	21.378	9.62652	0.34	0.52	66.1263	82.0421	60.98	83.9464
Fusarium graminearum str. PH-1	FGRAMPH1_01G16319	27.6876	24.1143	0.22	0.45	44.1571	53.0679	34.3925	53.5927
Fusarium graminearum str. PH-1	FGRAMPH1_01G24285	16.7037	19.2871	0.69	0.65	66.9863	63.9364	71.82	74.3353
Fusarium graminearum str. PH-1	FGRAMPH1_01G20511	25.4599	27.3326	0.2	0.25	36.6043	54.0006	33.7476	48.1907
Fusarium graminearum str. PH-1	FGRAMPH1_01G23273	22.2558	24.7511	0.5	0.44	63.1865	57.874	74.685	55.6811
Fusarium graminearum str. PH-1	FGRAMPH1_01G08867	29.0146	25.199	0.24	0.39	40.9193	60.9506	33.2979	53.1579
Fusarium graminearum str. PH-1	FGRAMPH1_01G08599	11.4885	2.75066	0.69	0.95	79.984	94.156	85.5633	96.425
Fusarium graminearum str. PH-1	FGRAMPH1_01G00805	12.4324	7.4409	0.73	0.84	72.5587	83.2033	88.4508	92.1725
Fusarium graminearum str. PH-1	FGRAMPH1_01G01919	23.1488	25.6577	0.4	0.34	59.8435	54.0071	58.5571	47.0533
Fusarium graminearum str. PH-1	FGRAMPH1_01G27347	17.1666	16.4593	0.49	0.56	70.5973	70.8804	71.0793	73.18
Fusarium graminearum str. PH-1	FGRAMPH1_01G02865	13.3531	3.0748	0.73	0.92	76.3436	92.3861	90.7656	93.5267
Fusarium graminearum str. PH-1	FGRAMPH1_01G13159	15.1754	16.6865	0.68	0.71	66.0391	71.2468	69.9457	82.1784
Fusarium graminearum str. PH-1	FGRAMPH1_01G15579	3.45889	13.6719	0.92	0.73	91.956	76.6762	94.34	92.6634
Fusarium graminearum str. PH-1	FGRAMPH1_01G00153	19.3232	9.51838	0.59	0.81	60.2674	78.4152	53.7433	88.2245
Fusarium graminearum str. PH-1	FGRAMPH1_01G12733	6.50145	14.9571	0.84	0.71	78.8766	71.7393	81.6422	83.2308
Fusarium graminearum str. PH-1	FGRAMPH1_01G26059	8.17544	17.6127	0.85	0.68	84.6057	68.8601	92.9778	89.9156
Fusarium graminearum str. PH-1	FGRAMPH1_01G20655	19.7992	16.5441	0.44	0.6	59.3398	64.878	62.8475	69.6179
Fusarium graminearum str. PH-1	FGRAMPH1_01G15983	27.4521	27.7252	0.29	0.32	49.2185	48.096	42.61	28.5469
Fusarium graminearum str. PH-1	FGRAMPH1_01G09027	13.9253	2.80601	0.68	0.89	73.2153	92.8618	89.4303	94.7073
Fusarium graminearum str. PH-1	FGRAMPH1_01G10871	18.4529	11.4924	0.28	0.25	60.3789	66.114	58.2927	66.5883
Fusarium graminearum str. PH-1	FGRAMPH1_01G03125	22.5985	17.1498	0.31	0.51	59.2644	70.7762	55.5993	78.1623
Fusarium graminearum str. PH-1	FGRAMPH1_01G24771	18.1792	17.6462	0.42	0.41	73.3394	77.0693	78.2273	84.1522
Fusarium graminearum str. PH-1	FGRAMPH1_01G25081	21.2911	18.8802	0.55	0.66	71.8355	73.3388	75.7423	77.5752
Fusarium graminearum str. PH-1	FGRAMPH1_01G15539	24.8106	23.2267	0.31	0.43	51.5413	62.1233	48.0066	71.254
Fusarium graminearum str. PH-1	FGRAMPH1_01G10261	19.7186	12.496	0.4	0.51	70.4937	86.2016	79.085	88.6586
Fusarium graminearum str. PH-1	FGRAMPH1_01G23295	8.81391	11.2299	0.84	0.83	78.5538	75.846	83.1305	82.01
Fusarium graminearum str. PH-1	FGRAMPH1_01G16583	13.4219	15.8233	0.76	0.68	75.7971	70.8125	81.539	76.2357
Fusarium graminearum str. PH-1	FGRAMPH1_01G26523	18.5172	18.2535	0.5	0.52	60.2056	64.8607	60.7498	68.8122
Fusarium graminearum str. PH-1	FGRAMPH1_01G03441	18.8696	13.551	0.57	0.67	61.0407	71.6795	76.2733	82.8567
Fusarium graminearum str. PH-1	FGRAMPH1_01G04937	3.52063	3.77774	0.75	0.79	87.4944	88.9584	89.3544	91.2678
Fusarium graminearum str. PH-1	FGRAMPH1_01G08327	23.0359	24.6692	0.58	0.54	58.2991	55.385	69.0808	50.1993
Fusarium graminearum str. PH-1	FGRAMPH1_01G11227	6.38171	6.019	0.87	0.89	84.2933	87.0004	88.1329	91.575
Fusarium graminearum str. PH-1	FGRAMPH1_01G16325	20.7157	17.9598	0.38	0.46	52.4706	51.4887	47.2	51.6967
Fusarium graminearum str. PH-1	FGRAMPH1_01G08175	7.72352	8.31699	0.87	0.86	82.6581	84.4142	88.3787	89.4389
Fusarium graminearum str. PH-1	FGRAMPH1_01G10719	23.2368	14.1706	0.2	0.4	54.6728	79.1704	58.8098	77.84
Fusarium graminearum str. PH-1	FGRAMPH1_01G13317	21.0172	17.0179	0.55	0.64	53.9642	61.7809	53.0279	63.8632
Fusarium graminearum str. PH-1	FGRAMPH1_01G23863	11.9817	12.7377	0.74	0.74	73.7288	76.4704	86.4175	89.7967
Fusarium graminearum str. PH-1	FGRAMPH1_01G12215	14.6833	5.22069	0.63	0.83	69.5138	83.4334	80.719	87.523
Fusarium graminearum str. PH-1	FGRAMPH1_01G24417	18.681	12.7334	0.67	0.78	65.8865	80.6822	80.16	86.3164
Fusarium graminearum str. PH-1	FGRAMPH1_01G01349	15.8306	10.4241	0.67	0.82	72.3893	81.6338	82.195	92.5913
Fusarium graminearum str. PH-1	FGRAMPH1_01G24161	18.9924	11.6391	0.31	0.53	65.4474	80.3945	65.07	89.5525
Fusarium graminearum str. PH-1	FGRAMPH1_01G06807	25.649	23.3049	0.19	0.22	59.1038	61.9975	57.994	62.515
Fusarium graminearum str. PH-1	FGRAMPH1_01G17601	22.039	16.3353	0.54	0.67	67.1776	79.0773	81.5429	84.5665
Fusarium graminearum str. PH-1	FGRAMPH1_01G10787	21.8955	17.8241	0.4	0.55	52.9545	66.1497	41.3391	80.9273
Fusarium graminearum str. PH-1	FGRAMPH1_01G11969	16.6922	7.31239	0.68	0.86	71.9633	84.5562	90.4375	91.7131
Aspergillus fumigatus str. Af293	AFU8G01290_T	13.7648	5.23762	0.67	0.82	74.436	84.1926	86.3625	88.71
Aspergillus fumigatus str. Af293	AFU3G13360_T	9.95199	11.5519	0.72	0.59	73.0517	71.58	78.6418	72.034
Aspergillus fumigatus str. Af293	AFU5G12980_T	8.94949	24.1233	0.83	0.53	77.6208	51.9849	85.4611	41.612
Aspergillus fumigatus str. Af293	AFU6G06820_T	14.9137	8.70249	0.7	0.83	70.3847	86.596	80.3039	92.9008
Aspergillus fumigatus str. Af293	AFU5G01050_T	3.72348	3.21098	0.91	0.95	90.1326	93.3234	94.6456	95.9367
Aspergillus fumigatus str. Af293	AFU1G17100_T	12.8507	9.86676	0.75	0.8	71.699	80.4504	80.34	86.8856
Aspergillus fumigatus str. Af293	AFU2G13110_T	22.3679	17.6404	0.47	0.6	55.2863	65.9945	36.5257	89.3539
Aspergillus fumigatus str. Af293	AFU3G05470_T	27.8707	27.4373	0.17	0.26	45.3902	49.4601	44.265	44.4569
Aspergillus fumigatus str. Af293	AFU3G05510_T	11.605	9.97	0.7	0.81	72.8429	79.194	79.703	85.4648
Aspergillus fumigatus str. Af293	AFU3G06420_T	18.1081	13.1927	0.51	0.61	66.3269	78.9324	74.1227	84.2261
Aspergillus fumigatus str. Af293	AFU6G03100_T	10.0407	2.85564	0.8	0.94	81.5268	93.0921	90.5662	95.015
Aspergillus fumigatus str. Af293	AFU7G05590_T	7.44398	4.95807	0.83	0.93	83.7973	88.8843	90.2227	93.4613
Aspergillus fumigatus str. Af293	AFU8G01360_T	13.9981	5.37579	0.73	0.93	70.1527	90.9357	77.9809	95.0649
Aspergillus fumigatus str. Af293	AFU1G10610_T	22.4123	22.7196	0.36	0.36	53.1386	58.4416	49.5157	53.6179
Aspergillus fumigatus str. Af293	AFU1G13120_T	23.0156	27.8305	0.24	0.18	54.3826	53.7684	53.9956	52.3482
Aspergillus fumigatus str. Af293	AFU3G09870_T	22.2309	7.98226	0.22	0.68	58.981	83.1905	60.4842	85.014
Aspergillus fumigatus str. Af293	AFU1G09050_T	8.01183	2.92905	0.75	0.91	76.0899	91.5346	80.2043	94.4279
Aspergillus fumigatus str. Af293	AFU2G00830_T	17.0433	4.65116	0.66	0.92	67.4218	88.7733	83.6944	93.5538
Aspergillus fumigatus str. Af293	AFU6G14580_T	20.4754	11.9517	0.42	0.76	59.663	82.1303	55.9539	86.9517
Aspergillus fumigatus str. Af293	AFU4G04700_T	13.824	6.71037	0.61	0.9	75.7946	85.1834	81.8286	89.9833
Aspergillus fumigatus str. Af293	AFU6G09850_T	4.21552	17.7411	0.91	0.67	87.9029	72.6706	91.675	85.7775
Aspergillus fumigatus str. Af293	AFU2G13080_T	6.35208	2.90752	0.84	0.92	87.9909	93.3988	95.14	96.3287
Aspergillus fumigatus str. Af293	AFU7G02610_T	14.5514	14.4859	0.73	0.78	69.2738	73.5194	79.0133	85.944
Aspergillus fumigatus str. Af293	AFU2G15350_T	21.8779	10.6118	0.19	0.74	57.317	71.8705	57.2625	79.6375
Aspergillus fumigatus str. Af293	AFU2G13000_T	23.9085	19.1867	0.28	0.36	54.6781	67.9151	47.2213	62.8918
Aspergillus fumigatus str. Af293	AFU2G12950_T	22.4015	19.5659	0.26	0.34	56.9245	69.9339	50.2529	64.9996
Aspergillus fumigatus str. Af293	AFU8G02150_T	10.5768	4.19683	0.81	0.93	75.332	90.7712	87.2823	94.0875
Aspergillus fumigatus str. Af293	AFU6G09395_T	21.7353	26.294	0.51	0.41	63.8809	51.3731	77.2522	36.6558
Aspergillus fumigatus str. Af293	AFU7G05270_T	16.6133	22.5407	0.52	0.38	70.805	62.9823	77.896	52.7819
Aspergillus fumigatus str. Af293	AFU8G00410_T	17.5204	10.0598	0.68	0.83	69.8224	84.7022	92.4714	96.9125
Aspergillus fumigatus str. Af293	AFU7G02590_T	19.0294	28.1476	0.35	0.24	71.1657	61.409	78.5419	54.0771
Aspergillus fumigatus str. Af293	AFU2G10300_T	19.571	12.3816	0.44	0.55	62.3826	80.9131	62.2819	84.2886
Aspergillus fumigatus str. Af293	AFU5G11245_T	17.7198	13.0049	0.53	0.74	64.1743	75.1467	70.5738	87.7946
Aspergillus fumigatus str. Af293	AFU8G01110_T	18.1426	11.6459	0.55	0.77	58.3001	75.7345	63.9913	85.9392
Aspergillus fumigatus str. Af293	AFU5G06380_T	24.678	24.1296	0.27	0.27	68.9185	64.2277	68.7129	63.6825
Aspergillus fumigatus str. Af293	AFU2G16350_T	7.50416	5.73638	0.8	0.86	79.7644	87.1159	88.3568	94.3364
Aspergillus fumigatus str. Af293	AFU1G06620_T	22.5856	18.0468	0.37	0.55	46.0753	69.9099	41.436	82.4867
Aspergillus fumigatus str. Af293	AFU1G10230_T	25.2207	27.5858	0.32	0.26	53.695	48.2263	44.25	38.3932
Aspergillus fumigatus str. Af293	AFU2G05090_T	17.9634	15.4286	0.48	0.53	61.0756	71.331	59.8846	80.3975
Aspergillus fumigatus str. Af293	AFU3G11820_T	12.1187	2.52859	0.75	0.94	80.8459	94.3155	95.9021	96.7505
Aspergillus fumigatus str. Af293	AFU6G09410_T	18.6173	16.0161	0.63	0.7	65.2175	71.3934	82.6443	88.8544
Aspergillus fumigatus str. Af293	AFU1G09170_T	17.9481	13.7692	0.63	0.73	63.9559	73.272	83.845	89.2887
Aspergillus fumigatus str. Af293	AFU3G14340_T	15.2132	9.51296	0.56	0.79	63.5877	78.0561	75.3637	86.4957
Aspergillus fumigatus str. Af293	AFU4G00740_T	17.9644	3.84511	0.59	0.93	61.7281	91.0794	60.9054	94.78
Aspergillus fumigatus str. Af293	AFU4G07435_T	19.3432	5.49176	0.53	0.77	71.7748	88.3413	82.9073	90.7967
Aspergillus fumigatus str. Af293	AFU1G04310_T	28.525	27.5074	0.13	0.13	49.4086	53.7936	46.36	50.44
Aspergillus fumigatus str. Af293	AFU4G07740_T	27.3881	23.5835	0.3	0.42	45.5735	63.7644	37.5864	55.4862
Aspergillus fumigatus str. Af293	AFU5G01590_T	20.259	16.8173	0.54	0.54	64.4667	78.1441	70.4461	82.7607
Aspergillus fumigatus str. Af293	AFU3G02785_T	9.03773	6.89903	0.78	0.86	75.6208	83.0247	82.1896	89.06
Aspergillus fumigatus str. Af293	AFU5G07800_T	29.5106	29.1287	0.17	0.18	54.0456	55.9048	51.8145	52.2986
Aspergillus fumigatus str. Af293	AFU3G09260_T	24.3632	24.1219	0.27	0.28	58.4943	63.4864	53.755	57.8243
Aspergillus fumigatus str. Af293	AFU4G08840_T	21.9387	17.3767	0.4	0.48	58.1762	65.5286	58.6658	69.2725
Aspergillus fumigatus str. Af293	AFU3G12230_T	7.84472	17.9457	0.87	0.68	82.6545	69.4032	89.4306	80.5575
Aspergillus fumigatus str. Af293	AFU1G07490_T	27.8234	27.0654	0.26	0.27	73.1012	78.248	83.0875	82.5802
Aspergillus fumigatus str. Af293	AFU6G10000_T	20.725	18.5413	0.19	0.15	59.3398	54.2045	58.5679	53.8544
Aspergillus fumigatus str. Af293	AFU2G03460_T	23.4395	19.211	0.55	0.65	58.8713	69.8514	64.3906	83.2455
Aspergillus fumigatus str. Af293	AFU3G08250_T	24.2333	22.6961	0.46	0.49	57.9535	61.1234	58.4568	68.9415
Aspergillus fumigatus str. Af293	AFU8G04980_T	8.85299	10.0808	0.8	0.83	77.7207	76.7556	81.745	82.8363
Aspergillus fumigatus str. Af293	AFU1G13360_T	7.94478	10.8583	0.84	0.8	81.979	77.5482	89.46	88.2783
Aspergillus fumigatus str. Af293	AFU2G12510_T	17.0295	20.0564	0.6	0.55	58.1021	58.3439	60.5267	59.2707
Aspergillus fumigatus str. Af293	AFU6G04430_T	11.9226	2.09817	0.75	0.94	80.7723	95.1116	95.1125	97.0862
Aspergillus fumigatus str. Af293	AFU4G01170_T	14.3426	16.622	0.66	0.66	65.6626	76.4571	73.5905	82.9369
Aspergillus fumigatus str. Af293	AFU4G12370_T	25.2671	22.9188	0.3	0.35	44.0501	50.4739	38.5975	48.0195
Aspergillus fumigatus str. Af293	AFU7G05110_T	13.0677	12.3247	0.72	0.76	70.3526	76.2934	82.0694	87.6321
Aspergillus fumigatus str. Af293	AFU5G04400_T	21.3207	24.6633	0.16	0.45	42.8668	53.7614	42.672	37.035
Aspergillus fumigatus str. Af293	AFU8G05200_T	12.6842	9.31209	0.77	0.84	72.3926	84.6198	80.8812	93.1657
Aspergillus fumigatus str. Af293	AFU4G00410_T	19.6985	23.7198	0.58	0.5	62.3365	55.2952	69.3957	64.7475
Aspergillus fumigatus str. Af293	AFU1G14420_T	24.3846	22.7845	0.36	0.43	57.7312	65.6239	57.8292	80.775
Aspergillus fumigatus str. Af293	AFU5G06915_T	15.5025	9.13236	0.71	0.85	67.756	81.2557	74.1257	84.9589
Aspergillus fumigatus str. Af293	AFU5G02580_T	25.0902	21.2504	0.36	0.44	64.2541	76.1362	68.3334	78.364
Aspergillus fumigatus str. Af293	AFU5G06930_T	23.7326	13.3793	0.44	0.78	54.8847	76.4225	44.0021	87.2136
Aspergillus fumigatus str. Af293	AFU7G05650_T	28.7028	28.0799	0.17	0.14	42.8273	49.9298	42.7789	48.43
Aspergillus fumigatus str. Af293	AFU5G03810_T	29.8839	28.1974	0.19	0.34	38.3684	44.4113	34.9827	30.3719
Aspergillus fumigatus str. Af293	AFU7G06780_T	3.89199	3.51437	0.91	0.95	91.9056	92.4462	94.4066	95.4225
Aspergillus fumigatus str. Af293	AFU6G07730_T	12.6442	9.32019	0.78	0.85	72.6242	78.3824	79.9067	85.3517
Aspergillus fumigatus str. Af293	AFU4G03830_T	11.948	9.80512	0.67	0.77	71.7108	81.2715	79.7649	91.4308
Aspergillus fumigatus str. Af293	AFU2G11130_T	27.801	27.5774	0.33	0.34	46.8205	48.5447	33.962	34.2975
Aspergillus fumigatus str. Af293	AFU2G00530_T	15.331	5.08572	0.69	0.89	72.1738	86.1849	84.5323	90.1348
Aspergillus fumigatus str. Af293	AFU2G15370_T	10.3917	10.9212	0.73	0.77	76.512	75.1252	82.6286	82.7512
Aspergillus fumigatus str. Af293	AFU1G14800_T	23.2778	22.6817	0.19	0.14	40.2892	55.0588	40.7163	55.0717
Aspergillus fumigatus str. Af293	AFU5G00970_T	24.2338	17.9503	0.21	0.26	36.2932	46.9456	34.19	47.41
Aspergillus fumigatus str. Af293	AFU2G13590_T	13.2878	4.335	0.47	0.75	62.419	85.7333	63.39	89.0717
Aspergillus fumigatus str. Af293	AFU4G09400_T	20.2516	14.5899	0.62	0.74	66.3635	78.2266	82.2953	93.6714
Aspergillus fumigatus str. Af293	AFU6G10450_T	28.1835	26.6667	0.16	0.18	49.466	59.692	45.4077	55.1133
Aspergillus fumigatus str. Af293	AFU4G05985_T	17.3891	12.1603	0.4	0.68	73.7842	74.0602	67.086	81.055
Aspergillus fumigatus str. Af293	AFU2G02630_T	13.8487	3.5344	0.63	0.89	68.8296	88.9489	75.5733	93.44
Aspergillus fumigatus str. Af293	AFU4G10520_T	15.671	8.34736	0.55	0.7	68.9263	81.2835	82.6988	91.7697
Aspergillus fumigatus str. Af293	AFU2G16940_T	15.0789	8.95049	0.52	0.81	71.1007	79.8657	74.54	82.8588
Aspergillus fumigatus str. Af293	AFU8G04910_T	5.70957	6.86118	0.89	0.86	84.4163	81.0384	88.3427	86.0011
Aspergillus fumigatus str. Af293	AFU7G04811_T	13.9914	14.3405	0.77	0.76	69.3149	74.8699	78.2928	83.7669
Aspergillus fumigatus str. Af293	AFU4G06310_T	6.2554	17.6818	0.79	0.59	81.6198	67.038	84.7427	72.9329
Aspergillus fumigatus str. Af293	AFU1G01670_T	12.6743	3.4595	0.76	0.94	74.2936	92.1673	88.6633	94.6282
Aspergillus fumigatus str. Af293	AFU2G04710_T	21.495	14.4914	0.42	0.62	59.4608	77.9967	52.7325	87.3889
Aspergillus fumigatus str. Af293	AFU7G03700_T	9.07804	13.6187	0.76	0.75	76.2716	72.6054	84.7903	86.4013
Aspergillus fumigatus str. Af293	AFU6G02150_T	13.1133	14.8556	0.68	0.75	68.106	69.9459	75.0858	79.1261
Aspergillus fumigatus str. Af293	AFU2G14440_T	18.247	4.16876	0.54	0.94	59.3269	89.8565	65.0478	93.0007
Aspergillus fumigatus str. Af293	AFU4G12430_T	17.4911	10.0895	0.58	0.71	66.0954	79.085	76.2575	83.4445
Aspergillus fumigatus str. Af293	AFU1G11200_T	20.618	14.3086	0.3	0.52	59.0662	79.6491	60.046	78.2662
Aspergillus fumigatus str. Af293	AFU4G09180_T	4.38287	15.8872	0.9	0.71	90.6552	78.788	93.7517	89.4017
Aspergillus fumigatus str. Af293	AFU5G05670_T	22.1916	14.5162	0.46	0.74	57.832	70.1998	61.746	83.39
Aspergillus fumigatus str. Af293	AFU3G08310_T	5.00729	2.903	0.86	0.92	86.9046	93.544	90.9875	95.3867
Aspergillus fumigatus str. Af293	AFU1G05550_T	27.937	28.7747	0.24	0.22	54.7768	51.1498	46.6914	39.4086
Aspergillus fumigatus str. Af293	AFU1G08890_T	24.4085	29.1027	0.25	0.34	40.6131	41.0841	39.7563	27.9643
Aspergillus fumigatus str. Af293	AFU5G03485_T	22.5112	20.8106	0.34	0.32	52.9323	56.7836	54.2421	59.04
Aspergillus fumigatus str. Af293	AFU4G00450_T	12.7225	7.0572	0.72	0.88	73.7816	83.618	85.7114	90.7
Aspergillus fumigatus str. Af293	AFU5G06690_T	12.418	3.68625	0.67	0.87	68.8732	89.7295	81.3183	93.5224
Aspergillus fumigatus str. Af293	AFU8G06640_T	16.3801	5.56737	0.67	0.88	64.2724	84.536	73.6095	89.6462
Aspergillus fumigatus str. Af293	AFU7G06940_T	10.3215	16.8706	0.82	0.69	77.2299	71.1725	87.2375	82.4825
Aspergillus fumigatus str. Af293	AFU1G13150_T	16.0237	14.8175	0.59	0.65	66.2735	69.1205	76.8633	85.6143
Aspergillus fumigatus str. Af293	AFU2G14430_T	4.47107	5.77539	0.93	0.91	88.5867	87.7429	91.0337	90.6019
Aspergillus fumigatus str. Af293	AFU5G05990_T	25.5465	28.0969	0.34	0.27	64.0581	59.7554	58.014	52.8825
Aspergillus fumigatus str. Af293	AFU1G11790_T	12.8831	4.12906	0.77	0.94	75.4408	89.055	90.2919	93.2525
Aspergillus fumigatus str. Af293	AFU3G15395_T	19.0696	23.8265	0.58	0.43	69.8663	62.0648	75.8812	69.1617
Aspergillus fumigatus str. Af293	AFU1G08820_T	13.3714	7.65412	0.54	0.76	71.3757	82.4855	76.3125	84.9387
Aspergillus fumigatus str. Af293	AFU6G11990_T	14.6811	6.85062	0.4	0.79	53.7491	82.5011	54.6414	89.0678
Aspergillus fumigatus str. Af293	AFU6G00770_T	13.7752	4.47847	0.75	0.91	76.9606	91.7031	94.7339	95.7386
Aspergillus fumigatus str. Af293	AFU1G06700_T	20.0061	18.2458	0.59	0.64	59.1355	64.8384	59.8625	74.3415
Aspergillus fumigatus str. Af293	AFU5G04430_T	12.814	7.80536	0.49	0.56	73.9573	87.599	78.6678	90.5183
Aspergillus fumigatus str. Af293	AFU1G09810_T	12.9738	2.58905	0.69	0.92	72.154	93.5896	88.5288	95.6858
Aspergillus fumigatus str. Af293	AFU3G13090_T	26.1015	22.773	0.28	0.49	53.6531	57.2856	54.4614	54.9541
Aspergillus fumigatus str. Af293	AFU1G07680_T	19.384	15.0508	0.59	0.69	59.2407	69.1021	64.7533	83.3211
Aspergillus fumigatus str. Af293	AFU4G04075_T	12.9625	3.91927	0.68	0.89	71.5439	92.7589	86.6768	97.7261
Aspergillus fumigatus str. Af293	AFU3G10590_T	8.23568	9.72067	0.75	0.82	80.0718	81.7508	88.8275	90.9986
Aspergillus fumigatus str. Af293	AFU4G09200_T	22.3298	13.2916	0.47	0.72	50.4672	74.0236	41.5409	86.3907
Aspergillus fumigatus str. Af293	AFU2G01270_T	18.9202	7.4743	0.65	0.88	61.3739	82.9791	72.0567	88.6745
Aspergillus fumigatus str. Af293	AFU6G00400_T	5.20747	12.3817	0.9	0.77	85.3335	77.8415	89.0475	86.1607
Aspergillus fumigatus str. Af293	AFU8G06480_T	13.7271	7.45493	0.72	0.85	72.5585	87.4146	87.6989	94.7119
Aspergillus fumigatus str. Af293	AFU7G00380_T	11.6695	3.52678	0.67	0.92	66.2536	91.1603	70.2025	95.1664
Aspergillus fumigatus str. Af293	AFU6G14520_T	15.0027	9.0209	0.56	0.79	64.4492	78.2083	65.8229	82.1858
Aspergillus fumigatus str. Af293	AFU4G06000_T	19.2948	10.1174	0.58	0.8	63.9219	81.5283	77.467	91.4318
Aspergillus fumigatus str. Af293	AFU4G13540_T	15.8206	16.1758	0.69	0.71	67.6561	70.1379	80.7494	83.4042
Aspergillus fumigatus str. Af293	AFU5G03210_T	15.3965	9.18701	0.61	0.77	59.8223	75.7017	59.6543	83.4322
Aspergillus fumigatus str. Af293	AFU2G12390_T	15.3704	7.53464	0.67	0.83	68.1356	83.1803	87.1327	91.8313
Aspergillus fumigatus str. Af293	AFU4G06790_T	10.099	9.47343	0.66	0.7	72.376	80.8047	79.0211	87.7056
Aspergillus fumigatus str. Af293	AFU7G00880_T	22.2264	4.95735	0.27	0.88	48.4992	85.6724	44.2875	88.2478
Aspergillus fumigatus str. Af293	AFU1G12740_T	9.89042	6.93005	0.54	0.63	77.3209	82.7379	77.2345	82.735
Aspergillus fumigatus str. Af293	AFU4G13970_T	8.16142	14.6479	0.78	0.67	81.5887	80.5074	88.9924	87.92
Aspergillus fumigatus str. Af293	AFU1G12270_T	15.9187	6.93332	0.28	0.55	45.9079	85.3382	45.618	86.8167
Aspergillus fumigatus str. Af293	AFU4G07530_T	27.9722	23.3867	0.28	0.55	53.6275	59.7959	45.4367	67.045
Aspergillus fumigatus str. Af293	AFU6G00180_T	16.6668	7.7007	0.32	0.75	44.7574	85.5746	44.9982	91.5309
Aspergillus fumigatus str. Af293	AFU3G06370_T	27.7547	25.2601	0.21	0.27	47.0048	56.555	42.0341	48.92
Aspergillus fumigatus str. Af293	AFU7G00640_T	10.6971	2.94311	0.79	0.94	80.8023	92.9747	91.5775	95.6961
Aspergillus fumigatus str. Af293	AFU3G03550_T	11.2515	8.69981	0.72	0.8	70.6127	75.5263	74.3164	80.1328
Aspergillus fumigatus str. Af293	AFU1G02620_T	20.1822	11.5743	0.43	0.56	59.9025	75.2833	49.6757	82.3425
Aspergillus fumigatus str. Af293	AFU1G16060_T	22.9495	15.5884	0.41	0.7	51.342	71.7237	47.3212	89.6143
Aspergillus fumigatus str. Af293	AFU3G07630_T	3.81902	3.18052	0.89	0.95	90.0371	92.187	92.207	93.4077
Aspergillus fumigatus str. Af293	AFU6G09350_T	22.6581	18.4898	0.22	0.47	38.348	66.7757	36.5967	70.37
Aspergillus fumigatus str. Af293	AFU2G16330_T	9.90855	8.66838	0.81	0.85	81.5119	84.1805	90.49	92.9393
Aspergillus fumigatus str. Af293	AFU2G05050_T	6.49786	2.51709	0.7	0.9	77.6077	92.8368	79.5944	95.6875
Aspergillus fumigatus str. Af293	AFU2G15340_T	28.8686	26.5724	0.23	0.4	39.1237	48.2547	28.4722	36.3225
Aspergillus fumigatus str. Af293	AFU3G07730_T	24.176	21.1597	0.19	0.25	57.8267	56.1733	53.9511	53.6683
Aspergillus fumigatus str. Af293	AFU4G09890_T	12.8201	10.8855	0.74	0.79	73.0091	83.7995	85.8075	95.5988
Aspergillus fumigatus str. Af293	AFU5G06905_T	7.16614	17.5664	0.87	0.66	84.0838	70.8459	89.9815	83.6366
Toxoplasma gondii str. ME49	TGME49_200310	22.7375	16.4387	0.3	0.4	59.4542	71.8081	55.926	73.7188
Toxoplasma gondii str. ME49	TGME49_201110	22.1322	11.5899	0.27	0.43	67.334	82.4295	71.4604	84.3131
Toxoplasma gondii str. ME49	TGME49_202100	23.1687	23.2919	0.24	0.24	63.1038	65.1067	60.06	65.0331
Toxoplasma gondii str. ME49	TGME49_202255	24.3209	23.2981	0.4	0.4	45.2244	55.5432	40.5288	55.5086
Toxoplasma gondii str. ME49	TGME49_202870	28.3796	26.438	0.19	0.22	52.4906	63.7364	45.545	70.8767
Toxoplasma gondii str. ME49	TGME49_203040	25.9293	28.3882	0.44	0.43	45.3504	39.4626	38.782	27.8623
Toxoplasma gondii str. ME49	TGME49_203170	24.2	17.9513	0.39	0.47	60.6957	75.8099	74.473	81.8578
Toxoplasma gondii str. ME49	TGME49_203200	27.1816	28.7737	0.45	0.39	45.4727	44.0546	34.1938	33.4913
Toxoplasma gondii str. ME49	TGME49_203290	25.3577	23.8235	0.23	0.27	42.0213	56.3026	39.5596	53.9568
Toxoplasma gondii str. ME49	TGME49_203400	26.3088	22.6686	0.38	0.48	46.8169	57.7037	33.4379	54.254
Toxoplasma gondii str. ME49	TGME49_203450	23.7232	6.19424	0.49	0.79	55.8555	86.4945	32.852	91.862
Toxoplasma gondii str. ME49	TGME49_203450	23.7232	6.19424	0.49	0.79	55.8555	86.4945	32.852	91.862
Toxoplasma gondii str. ME49	TGME49_203450	23.7232	6.19424	0.49	0.79	55.8555	86.4945	32.852	91.862
Toxoplasma gondii str. ME49	TGME49_203450	23.7232	6.19424	0.49	0.79	55.8555	86.4945	32.852	91.862
Toxoplasma gondii str. ME49	TGME49_203505	23.368	15.9333	0.3	0.63	50.1875	70.8814	51.8582	75.7129
Toxoplasma gondii str. ME49	TGME49_204510	26.5142	27.3193	0.44	0.42	44.1133	42.3306	34.6751	33.8018
Toxoplasma gondii str. ME49	TGME49_205140	25.4335	28.0755	0.49	0.38	51.7755	50.9387	39.9378	42.6833
Toxoplasma gondii str. ME49	TGME49_205170	26.976	25.9329	0.18	0.14	43.6025	54.1324	42.0286	53.68
Toxoplasma gondii str. ME49	TGME49_205420	13.1148	8.73108	0.75	0.85	69.8505	84.0897	81.8657	95.2474
Toxoplasma gondii str. ME49	TGME49_205590	26.7418	27.6172	0.24	0.22	81.0651	79.9434	86.996	87.6956
Toxoplasma gondii str. ME49	TGME49_205700	20.8198	1.37271	0.54	0.96	58.9521	97.6889	41.4442	98.6244
Toxoplasma gondii str. ME49	TGME49_206570	22.2654	27.6302	0.57	0.43	58.7974	48.1691	61.2143	39.5933
Toxoplasma gondii str. ME49	TGME49_207015	23.5786	14.8927	0.51	0.71	52.3768	71.0766	38.8164	86.1363
Toxoplasma gondii str. ME49	TGME49_207350	10.4541	27.1612	0.56	0.26	63.4412	49.1649	64.0508	43.7558
Toxoplasma gondii str. ME49	TGME49_207420	23.3409	27.2932	0.16	0.19	33.4192	42.7143	30.63	32.9136
Toxoplasma gondii str. ME49	TGME49_207630	17.268	24.195	0.58	0.47	68.2765	56.3618	76.5833	62.2633
Toxoplasma gondii str. ME49	TGME49_207790	17.1215	24.3615	0.45	0.29	79.6254	79.3982	82.5398	81.1733
Toxoplasma gondii str. ME49	TGME49_208090	19.8496	21.6176	0.6	0.56	59.2783	59.2908	65.4333	61.234
Toxoplasma gondii str. ME49	TGME49_208750	21.4272	21.2336	0.51	0.47	63.8488	73.0655	73.1725	78.5251
Toxoplasma gondii str. ME49	TGME49_208760	27.3626	28.7422	0.33	0.31	49.9926	45.186	43.984	36.5767
Toxoplasma gondii str. ME49	TGME49_209070	28.1574	20.6053	0.28	0.53	43.3314	60.5848	34.6744	58.7683
Toxoplasma gondii str. ME49	TGME49_209108	29.0721	26.8918	0.18	0.37	50.1952	53.3224	43.3343	39.7183
Toxoplasma gondii str. ME49	TGME49_209120	25.5431	17.3275	0.21	0.35	42.1894	61.8025	41.4129	62.2025
Toxoplasma gondii str. ME49	TGME49_209270	29.0825	29.4249	0.36	0.36	39.9845	38.8338	33.5011	31.1283
Toxoplasma gondii str. ME49	TGME49_209515	23.7832	17.1639	0.19	0.68	38.2515	63.4462	37.91	72.2024
Toxoplasma gondii str. ME49	TGME49_209560	30.0596	31.1776	0.15	0.16	36.982	29.2681	34.23	26.6117
Toxoplasma gondii str. ME49	TGME49_209630	29.3603	27.4925	0.16	0.29	45.484	58.1954	37.349	59.8289
Toxoplasma gondii str. ME49	TGME49_209700	19.8764	16.6505	0.47	0.56	60.3898	73.5959	70.8925	84.784
Toxoplasma gondii str. ME49	TGME49_209820	25.1001	16.8796	0.43	0.57	53.0885	65.3991	42.0126	70.2878
Toxoplasma gondii str. ME49	TGME49_209830	22.2445	26.6405	0.43	0.33	73.3736	73.9759	84.5414	81.6622
Toxoplasma gondii str. ME49	TGME49_209860	27.8464	25.0159	0.2	0.27	51.3707	59.753	47.8477	63.4811
Toxoplasma gondii str. ME49	TGME49_209870	25.6006	14.9312	0.48	0.73	53.738	71.6462	40.1463	85.009
Toxoplasma gondii str. ME49	TGME49_211270	30.6818	31.012	0.32	0.33	42.4862	41.358	40.4693	38.1978
Toxoplasma gondii str. ME49	TGME49_211360	29.5137	30.0887	0.27	0.25	43.2352	38.8826	35.0529	31.6218
Toxoplasma gondii str. ME49	TGME49_211385	8.98567	22.4286	0.8	0.55	78.4704	57.2182	83.9197	63.4659
Toxoplasma gondii str. ME49	TGME49_212275	24.9884	27.54	0.27	0.22	48.4779	42.1024	44.425	38.3278
Toxoplasma gondii str. ME49	TGME49_212937	19.2175	27.2245	0.38	0.22	52.8314	36.9996	51.24	34.3814
Toxoplasma gondii str. ME49	TGME49_213000	15.2859	12.0687	0.62	0.73	66.9747	78.4139	77.4106	88.5989
Toxoplasma gondii str. ME49	TGME49_213072	22.4738	10.3427	0.59	0.84	61.2108	78.9272	72.4259	88.6925
Toxoplasma gondii str. ME49	TGME49_213360	4.17391	17.4057	0.92	0.68	91.5065	67.9996	94.985	90.0709
Toxoplasma gondii str. ME49	TGME49_213460	27.3196	27.7726	0.38	0.37	51.1546	51.5747	49.1025	48.9825
Toxoplasma gondii str. ME49	TGME49_213480	24.0854	25.5732	0.48	0.42	61.4656	58.0728	73.2264	71.7367
Toxoplasma gondii str. ME49	TGME49_213590	27.0528	22.6953	0.13	0.22	38.7129	56.4743	36.6357	55.9629
Toxoplasma gondii str. ME49	TGME49_213720	22.1886	20.5757	0.57	0.61	69.2028	74.1327	75.7453	84.5044
Toxoplasma gondii str. ME49	TGME49_213760	29.2719	26.1874	0.15	0.41	37.8421	48.5158	35.9089	36.8881
Toxoplasma gondii str. ME49	TGME49_213840	22.4228	24.2686	0.37	0.54	63.6441	53.7446	66.1631	54.0711
Toxoplasma gondii str. ME49	TGME49_213860	21.3608	19.7933	0.37	0.39	61.3632	73.8128	64.2167	79.3311
Toxoplasma gondii str. ME49	TGME49_213880	23.1152	24.2507	0.28	0.21	46.2128	48.3725	42.7989	48.2335
Toxoplasma gondii str. ME49	TGME49_214220	25.5601	18.0891	0.2	0.34	45.9799	55.9337	45.9963	54.986
Toxoplasma gondii str. ME49	TGME49_214480	20.1612	14.1033	0.52	0.65	59.6507	74.9427	67.6811	86.2087
Toxoplasma gondii str. ME49	TGME49_215328	27.9132	29.4586	0.3	0.25	45.505	37.8767	43.2163	34.8403
Toxoplasma gondii str. ME49	TGME49_215460	23.2345	6.16385	0.45	0.77	56.743	86.311	40.942	89.43
Toxoplasma gondii str. ME49	TGME49_215920	26.543	16.6593	0.27	0.66	40.2979	64.8176	37.39	79.561
Toxoplasma gondii str. ME49	TGME49_216285	30.0998	30.427	0.15	0.17	43.4546	38.0807	39.16	30.3436
Toxoplasma gondii str. ME49	TGME49_216780	30.6276	29.689	0.19	0.3	35.1908	36.7605	28.205	25.5525
Toxoplasma gondii str. ME49	TGME49_216900	25.6601	21.6415	0.38	0.48	55.6748	68.8947	59.53	71.8017
Toxoplasma gondii str. ME49	TGME49_217390	21.625	26.9032	0.46	0.39	77.8308	63.3695	82.8447	76.2441
Toxoplasma gondii str. ME49	TGME49_217450	21.5562	8.4555	0.39	0.61	53.7088	83.9171	41.8442	84.1822
Toxoplasma gondii str. ME49	TGME49_217570	19.1771	3.13855	0.49	0.81	67.6083	93.0975	84.2067	94.6457
Toxoplasma gondii str. ME49	TGME49_217710	16.207	15.5701	0.6	0.61	65.6623	71.7507	72.6225	80.13
Toxoplasma gondii str. ME49	TGME49_217760	20.7913	22.7499	0.57	0.53	56.4199	53.7797	62.2106	49.1667
Toxoplasma gondii str. ME49	TGME49_217800	30.4586	31.0033	0.22	0.29	36.5663	32.1517	30.395	26.7395
Toxoplasma gondii str. ME49	TGME49_217940	26.1145	16.5141	0.42	0.62	52.3588	64.1129	44.8214	74.1559
Toxoplasma gondii str. ME49	TGME49_218215	22.5971	30.302	0.55	0.31	57.5999	36.2564	69.9556	24.815
Toxoplasma gondii str. ME49	TGME49_218500	28.9073	30.2565	0.36	0.31	39.8824	35.4495	32.2568	29.8882
Toxoplasma gondii str. ME49	TGME49_218530	21.1231	6.92653	0.5	0.84	55.5554	87.8197	46.26	94.3975
Toxoplasma gondii str. ME49	TGME49_218750	27.7718	30.9552	0.2	0.24	36.0022	30.347	33.8573	26.2125
Toxoplasma gondii str. ME49	TGME49_218910	11.6444	17.5787	0.72	0.64	80.0491	70.3185	82.4669	79.075
Toxoplasma gondii str. ME49	TGME49_219100	28.7504	27.7378	0.28	0.31	40.7058	49.3088	29.006	33.6238
Toxoplasma gondii str. ME49	TGME49_219190	19.4418	6.55867	0.56	0.82	62.5984	83.0442	78.139	87.8222
Toxoplasma gondii str. ME49	TGME49_219530	20.0377	22.3089	0.38	0.34	66.1911	55.4672	70.535	53.3825
Toxoplasma gondii str. ME49	TGME49_219690	26.1884	19.5627	0.16	0.28	48.9291	61.814	48.4562	60.0733
Toxoplasma gondii str. ME49	TGME49_219770	28.3228	25.4356	0.29	0.39	49.9088	54.4764	42.6829	50.7032
Toxoplasma gondii str. ME49	TGME49_220132	26.9383	29.4102	0.48	0.42	46.1855	39.4992	33.4342	28.99
Toxoplasma gondii str. ME49	TGME49_220280	24.3392	23.8392	0.44	0.39	55.8958	62.8122	50.41	77.4705
Toxoplasma gondii str. ME49	TGME49_220480	24.5909	24.5428	0.51	0.54	50.6522	50.1082	43.6815	39.8073
Toxoplasma gondii str. ME49	TGME49_220560	16.6554	22.5045	0.65	0.55	66.605	57.068	74.9127	58.4275
Toxoplasma gondii str. ME49	TGME49_220840	17.033	14.5888	0.67	0.76	64.2822	69.8644	76.2509	84.2753
Toxoplasma gondii str. ME49	TGME49_221818	19.7226	10.808	0.59	0.79	59.6124	77.7865	62.9456	85.4775
Toxoplasma gondii str. ME49	TGME49_221930	20.2481	26.5296	0.36	0.24	50.7028	44.5175	50.88	43.0197
Toxoplasma gondii str. ME49	TGME49_222030	26.5367	22.769	0.49	0.59	49.0371	56.4669	32.2267	56.7886
Toxoplasma gondii str. ME49	TGME49_222060	29.8872	28.7761	0.23	0.31	42.3709	46.6206	32.4318	39.4186
Toxoplasma gondii str. ME49	TGME49_222140	26.8296	25.119	0.42	0.51	47.2942	53.271	38.3987	50.4767
Toxoplasma gondii str. ME49	TGME49_222155	28.51	29.5627	0.19	0.3	42.8509	36.8116	40.8084	29.9922
Toxoplasma gondii str. ME49	TGME49_222385	25.9921	29.4748	0.27	0.28	52.6391	42.221	46.7577	34.1033
Toxoplasma gondii str. ME49	TGME49_222700	29.2497	29.2458	0.18	0.34	45.5303	41.5744	44.0075	29.8125
Toxoplasma gondii str. ME49	TGME49_222840	15.1273	6.34001	0.71	0.88	71.238	86.3983	91.9564	94.5
Toxoplasma gondii str. ME49	TGME49_223000	13.6387	2.22572	0.63	0.9	73.0543	95.1491	90.4919	97.6542
Toxoplasma gondii str. ME49	TGME49_223050	23.9172	7.70656	0.43	0.75	54.6257	80.4963	31.7688	85.1531
Toxoplasma gondii str. ME49	TGME49_223450	30.763	31.064	0.31	0.31	35.2087	34.596	27.1681	27.525
Toxoplasma gondii str. ME49	TGME49_223485	22.0995	16.885	0.23	0.33	39.1004	74.1058	38.7375	76.4075
Toxoplasma gondii str. ME49	TGME49_223590	19.5489	8.72561	0.59	0.82	62.3193	84.8152	87.2025	95.56
Toxoplasma gondii str. ME49	TGME49_223845	20.307	27.4751	0.19	0.4	35.4089	40.815	34.93	28.5862
Toxoplasma gondii str. ME49	TGME49_224040	13.7107	23.4903	0.6	0.42	80.6248	71.0991	83.3677	81.5142
Toxoplasma gondii str. ME49	TGME49_224820	25.4007	18.6185	0.35	0.53	44.9102	60.5338	32.6386	66.4319
Toxoplasma gondii str. ME49	TGME49_224845	17.431	21.9814	0.3	0.3	58.095	58.1496	59.178	59.2837
Toxoplasma gondii str. ME49	TGME49_225060	19.8836	6.7705	0.51	0.72	66.5146	90.9557	84.384	92.9082
Toxoplasma gondii str. ME49	TGME49_225140	15.3041	15.4062	0.69	0.72	68.5702	69.5461	79.2757	83.5417
Toxoplasma gondii str. ME49	TGME49_225460	24.629	24.37	0.25	0.25	62.4962	64.4871	59.6397	69.1561
Toxoplasma gondii str. ME49	TGME49_225590	27.7127	29.0215	0.18	0.29	46.9665	42.3221	44.1378	36.7144
Toxoplasma gondii str. ME49	TGME49_226240	22.4815	8.58657	0.42	0.7	55.9445	81.7327	52.1952	89.5734
Toxoplasma gondii str. ME49	TGME49_226245	28.3544	30.5513	0.18	0.14	46.208	35.2035	42.6125	31.3464
Toxoplasma gondii str. ME49	TGME49_226985	24.8761	25.4674	0.17	0.37	37.109	50.2094	36.8411	51.1486
Toxoplasma gondii str. ME49	TGME49_227010	28.6324	20.954	0.17	0.6	35.208	60.2038	34.7776	75.5602
Toxoplasma gondii str. ME49	TGME49_227260	18.0779	19.0381	0.65	0.63	64.3025	67.0966	82.2593	81.55
Toxoplasma gondii str. ME49	TGME49_227370	22.5791	26.2385	0.6	0.5	57.0483	50.0478	56.5284	44.3771
Toxoplasma gondii str. ME49	TGME49_227880	28.0464	30.3156	0.15	0.21	40.816	34.8549	39.5982	29.0306
Toxoplasma gondii str. ME49	TGME49_228130	27.2329	28.4279	0.38	0.36	44.6835	41.5982	32.0925	30.781
Toxoplasma gondii str. ME49	TGME49_228145	24.4989	16.3697	0.15	0.21	33.086	39.8707	31.5386	39.1613
Toxoplasma gondii str. ME49	TGME49_228175	30.2511	30.8571	0.14	0.14	38.4375	35.5605	35.7833	33.0857
Toxoplasma gondii str. ME49	TGME49_228310	16.2248	14.3387	0.42	0.58	67.6573	72.9542	70.5529	80.3936
Toxoplasma gondii str. ME49	TGME49_228410	27.3201	28.4787	0.43	0.41	45.4563	44.8742	31.8458	31.5661
Toxoplasma gondii str. ME49	TGME49_229360	18.8913	6.57576	0.63	0.88	67.9962	88.5768	91.98	97.0714
Toxoplasma gondii str. ME49	TGME49_230130	24.363	25.0544	0.17	0.35	38.7355	41.729	38.6214	37.508
Toxoplasma gondii str. ME49	TGME49_230135	4.85643	14.1733	0.86	0.74	86.2328	72.4847	90.7425	80.4806
Toxoplasma gondii str. ME49	TGME49_230470	11.946	8.31594	0.71	0.81	68.2163	75.1552	77.4374	78.845
Toxoplasma gondii str. ME49	TGME49_230480	20.8044	4.28113	0.31	0.76	52.7642	87.9646	47.5343	89.1271
Toxoplasma gondii str. ME49	TGME49_230520	12.1665	1.37211	0.74	0.96	78.2259	97.7931	98.1486	98.7236
Toxoplasma gondii str. ME49	TGME49_230970	24.1005	19.1974	0.26	0.36	45.7373	63.9042	43.6087	58.9673
Toxoplasma gondii str. ME49	TGME49_231110	16.4505	9.56213	0.5	0.64	62.9457	69.8013	63.0516	73.4869
Toxoplasma gondii str. ME49	TGME49_231140	21.1467	11.7147	0.46	0.66	66.2175	85.4257	75.276	89.6975
Toxoplasma gondii str. ME49	TGME49_231360	28.1796	28.2158	0.28	0.35	49.3645	48.1865	42.7986	39.0092
Toxoplasma gondii str. ME49	TGME49_231470	29.6793	29.969	0.17	0.27	38.6004	38.1664	35.0634	31.7586
Toxoplasma gondii str. ME49	TGME49_231940	13.1199	11.8902	0.74	0.79	69.5006	79.7776	80.6494	91.3086
Toxoplasma gondii str. ME49	TGME49_231998	20.5986	30.4678	0.33	0.16	53.835	34.2695	46.25	26.824
Toxoplasma gondii str. ME49	TGME49_232030	25.0752	22.2396	0.26	0.31	51.578	59.2904	47.917	61.1318
Toxoplasma gondii str. ME49	TGME49_232400	17.3881	8.30707	0.62	0.74	68.2609	85.299	84.6164	88.4083
Toxoplasma gondii str. ME49	TGME49_232630	27.2341	25.0606	0.17	0.23	46.6694	48.4269	43.5057	42.802
Toxoplasma gondii str. ME49	TGME49_232650	28.2566	29.2059	0.28	0.24	45.2818	41.0158	33.5215	29.1022
Toxoplasma gondii str. ME49	TGME49_232670	28.8552	30.3109	0.32	0.26	37.4435	32.9476	25.4902	25.4164
Toxoplasma gondii str. ME49	TGME49_233210	30.9385	31.3161	0.2	0.22	33.3213	30.0077	26.1537	25.5694
Toxoplasma gondii str. ME49	TGME49_234450	17.1549	2.21352	0.58	0.92	67.5333	92.9951	87.1488	94.0028
Toxoplasma gondii str. ME49	TGME49_234450	17.1549	2.21352	0.58	0.92	67.5333	92.9951	87.1488	94.0028
Toxoplasma gondii str. ME49	TGME49_234450	17.1549	2.21352	0.58	0.92	67.5333	92.9951	87.1488	94.0028
Toxoplasma gondii str. ME49	TGME49_234450	17.1549	2.21352	0.58	0.92	67.5333	92.9951	87.1488	94.0028
Toxoplasma gondii str. ME49	TGME49_234460	24.4103	25.6291	0.38	0.35	49.6386	49.9223	39.733	41.795
Toxoplasma gondii str. ME49	TGME49_234470	29.4477	28.6285	0.22	0.24	45.5839	56.7416	32.21	44.8678
Toxoplasma gondii str. ME49	TGME49_234530	26.2648	17.2027	0.22	0.59	60.1023	63.1639	55.264	69.7264
Toxoplasma gondii str. ME49	TGME49_235360	22.5305	17.5115	0.41	0.55	53.846	65.4993	49.315	64.3983
Toxoplasma gondii str. ME49	TGME49_235450	11.8813	7.88485	0.72	0.79	75.8187	86.3517	88.3867	91.2558
Toxoplasma gondii str. ME49	TGME49_235580	24.8041	27.3425	0.34	0.32	56.9318	56.311	59.8908	60.8024
Toxoplasma gondii str. ME49	TGME49_235740	30.5154	26.9043	0.16	0.34	37.2989	58.4062	30.1733	60.762
Toxoplasma gondii str. ME49	TGME49_235950	28.8072	30.2318	0.37	0.32	42.0186	36.6305	26.418	26.25
Toxoplasma gondii str. ME49	TGME49_236030	11.4021	6.65608	0.67	0.78	75.2104	83.832	82.5883	86.975
Toxoplasma gondii str. ME49	TGME49_236130	22.3071	14.397	0.45	0.62	54.9004	67.5111	45.3154	80.4734
Toxoplasma gondii str. ME49	TGME49_236580	13.8171	3.47088	0.67	0.89	72.5047	90.3809	89.4013	94.9244
Toxoplasma gondii str. ME49	TGME49_236595	10.4759	14.8809	0.77	0.61	77.5099	73.6294	86.5749	75.8986
Toxoplasma gondii str. ME49	TGME49_237045	25.2817	28.8106	0.53	0.43	49.1167	41.6075	41.5186	31.085
Toxoplasma gondii str. ME49	TGME49_237230	26.1354	25.6512	0.25	0.28	53.6846	60.7326	44.2571	53.6896
Toxoplasma gondii str. ME49	TGME49_237450	29.6959	28.343	0.18	0.34	34.0962	39.956	30.42	27.57
Toxoplasma gondii str. ME49	TGME49_237480	29.5772	30.396	0.36	0.34	42.5903	38.6967	28.3943	27.5561
Toxoplasma gondii str. ME49	TGME49_238410	30.6385	28.7388	0.2	0.42	38.7109	45.1543	32.0475	33.8944
Toxoplasma gondii str. ME49	TGME49_238970	31.2424	31.2709	0.23	0.28	30.6896	31.2404	27.6771	26.3014
Toxoplasma gondii str. ME49	TGME49_239730	22.7355	25.1874	0.36	0.4	48.3541	54.3532	41.2437	53.4425
Toxoplasma gondii str. ME49	TGME49_239770	26.6282	27.9043	0.15	0.12	50.526	54.0999	52.7586	54.9256
Toxoplasma gondii str. ME49	TGME49_239795	28.3849	29.539	0.14	0.15	41.2802	42.3616	39.416	38.965
Toxoplasma gondii str. ME49	TGME49_239910	31.0452	31.2876	0.26	0.26	34.9236	33.2792	30.6014	29.9256
Toxoplasma gondii str. ME49	TGME49_240200	27.2398	27.9384	0.21	0.2	34.8286	37.5244	32.6451	32.5465
Toxoplasma gondii str. ME49	TGME49_240460	23.1774	28.5128	0.18	0.24	39.1664	42.0515	38.7254	27.6885
Toxoplasma gondii str. ME49	TGME49_240480	25.9089	20.3879	0.31	0.5	51.3472	68.6065	45.2243	77.8306
Toxoplasma gondii str. ME49	TGME49_240580	22.6178	24.9963	0.25	0.21	38.488	37.5592	38.0525	37.7543
Toxoplasma gondii str. ME49	TGME49_240790	6.12434	3.58023	0.75	0.87	79.4918	90.0565	82.885	94.9881
Toxoplasma gondii str. ME49	TGME49_242080	21.3823	21.4276	0.32	0.41	66.9643	68.3199	79.4578	66.574
Toxoplasma gondii str. ME49	TGME49_242340	26.659	3.43316	0.14	0.73	49.0118	88.7955	48.6506	90.4515
Toxoplasma gondii str. ME49	TGME49_242370	29.8394	29.5612	0.17	0.23	46.2781	57.9802	35.3143	44.9671
Toxoplasma gondii str. ME49	TGME49_243500	14.8617	22.7368	0.65	0.52	70.8285	59.8193	77.7161	73.8039
Toxoplasma gondii str. ME49	TGME49_243550	28.6454	29.709	0.1	0.1	52.2406	47.979	51.4589	47.7437
Toxoplasma gondii str. ME49	TGME49_243560	6.56495	10.9943	0.84	0.77	83.9415	77.7707	89.8512	85.2966
Toxoplasma gondii str. ME49	TGME49_243580	21.8027	4.61075	0.52	0.87	59.7184	90.2155	70.1311	95.1772
Toxoplasma gondii str. ME49	TGME49_243610	28.5065	26.7094	0.34	0.47	39.2864	44.7176	28.4483	31.0358
Toxoplasma gondii str. ME49	TGME49_243655	20.1272	19.174	0.62	0.69	58.8134	62.9939	62.722	74.2169
Toxoplasma gondii str. ME49	TGME49_244230	20.788	29.5183	0.45	0.25	55.427	37.4975	57.0878	33.1917
Toxoplasma gondii str. ME49	TGME49_244240	19.2132	14.6294	0.62	0.72	62.1078	68.6759	73.82	78.1444
Toxoplasma gondii str. ME49	TGME49_244320	26.7551	18.8865	0.29	0.45	54.7027	77.1914	52.2025	80.8086
Toxoplasma gondii str. ME49	TGME49_244590	18.4881	21.9263	0.58	0.5	67.4434	64.13	73.2386	74.861
Toxoplasma gondii str. ME49	TGME49_246178	13.1395	11.517	0.64	0.77	72.4927	75.0565	77.7617	80.2706
Toxoplasma gondii str. ME49	TGME49_246490	22.9146	14.5428	0.35	0.72	57.9805	72.6149	56.5263	80.5924
Toxoplasma gondii str. ME49	TGME49_246530	24.793	23.4427	0.48	0.57	49.8149	52.5165	40.0158	41.1982
Toxoplasma gondii str. ME49	TGME49_246555	26.5699	28.3278	0.18	0.15	42.9918	43.7963	43.4904	43.8378
Toxoplasma gondii str. ME49	TGME49_247010	23.9055	26.8217	0.32	0.25	69.6888	68.1773	74.94	73.9973
Toxoplasma gondii str. ME49	TGME49_247340	24.6755	20.4141	0.28	0.51	51.6799	66.2525	49.7423	72.9725
Toxoplasma gondii str. ME49	TGME49_247350	21.1338	17.6904	0.46	0.54	61.289	69.3725	62.2916	65.5664
Toxoplasma gondii str. ME49	TGME49_247370	20.2627	20.7667	0.64	0.66	68.5638	67.0928	75.7514	75.79
Toxoplasma gondii str. ME49	TGME49_247570	28.7374	28.1218	0.23	0.32	40.57	46.2146	32.6675	32.9943
Toxoplasma gondii str. ME49	TGME49_247660	23.5129	17.5431	0.36	0.63	52.4098	70.7951	47.2461	79.906
Toxoplasma gondii str. ME49	TGME49_247670	21.9359	1.85951	0.52	0.96	53.6335	96.3291	36.2867	98.3631
Toxoplasma gondii str. ME49	TGME49_247850	20.878	20.8703	0.52	0.57	72.6118	69.7239	78.4618	77.6733
Toxoplasma gondii str. ME49	TGME49_247950	30.2447	30.5428	0.1	0.13	39.9941	36.7673	39.5858	34.1686
Toxoplasma gondii str. ME49	TGME49_248170	29.943	30.6434	0.24	0.22	43.8485	37.6107	32.1042	25.8811
Toxoplasma gondii str. ME49	TGME49_248330	25.7574	26.0356	0.28	0.42	44.3844	50.5143	35.6984	42.1617
Toxoplasma gondii str. ME49	TGME49_248660	17.5658	10.9927	0.4	0.52	74.9179	81.2696	77.6842	83.8411
Toxoplasma gondii str. ME49	TGME49_248690	26.7405	27.875	0.21	0.19	53.4103	50.6799	50.7511	51.2131
Toxoplasma gondii str. ME49	TGME49_248770	28.3103	26.5879	0.29	0.33	46.2725	52.9634	36.72	48.1706
Toxoplasma gondii str. ME49	TGME49_248880	23.6505	9.93018	0.47	0.79	55.7401	77.6177	46.9067	84.5291
Toxoplasma gondii str. ME49	TGME49_248970	13.6366	23.7521	0.72	0.49	75.4929	56.8651	91.3357	58.924
Toxoplasma gondii str. ME49	TGME49_249270	21.6612	17.7023	0.42	0.47	72.295	83.262	87.29	90.959
Toxoplasma gondii str. ME49	TGME49_249365	18.417	23.7345	0.46	0.36	59.2611	61.5887	64.1763	66.851
Toxoplasma gondii str. ME49	TGME49_249370	25.5185	10.8348	0.31	0.68	43.7367	79.3266	27.1088	88.5389
Toxoplasma gondii str. ME49	TGME49_249698	26.0368	22.3849	0.3	0.47	48.0814	57.745	42.7875	51.2567
Toxoplasma gondii str. ME49	TGME49_249770	15.6795	6.68104	0.66	0.84	63.8651	79.8851	73.78	82.6188
Toxoplasma gondii str. ME49	TGME49_249935	23.6861	20.8156	0.21	0.25	47.1431	60.2579	47.4835	59.59
Toxoplasma gondii str. ME49	TGME49_249980	18.9474	20.4553	0.58	0.56	62.8582	58.9787	72.7764	62.06
Toxoplasma gondii str. ME49	TGME49_250810	16.4648	5.45163	0.58	0.75	70.6879	88.4382	88.7183	89.7678
Toxoplasma gondii str. ME49	TGME49_250900	20.5016	25.2339	0.49	0.39	60.9303	52.1854	61.3759	40.8231
Toxoplasma gondii str. ME49	TGME49_251470	25.5344	12.2196	0.22	0.49	45.7337	68.8206	40.2438	70.88
Toxoplasma gondii str. ME49	TGME49_251500	20.8785	16.3572	0.55	0.64	59.021	68.9547	70.3094	78.7875
Toxoplasma gondii str. ME49	TGME49_252300	29.3892	29.4458	0.14	0.25	50.1271	39.0087	47.9393	28.888
Toxoplasma gondii str. ME49	TGME49_253090	26.6313	18.7317	0.45	0.62	48.9996	64.2207	33.33	77.6825
Toxoplasma gondii str. ME49	TGME49_253110	14.8397	28.0285	0.73	0.39	71.3942	48.315	82.1338	32.995
Toxoplasma gondii str. ME49	TGME49_253120	16.5247	18.5284	0.71	0.7	64.7986	62.8346	71.8565	73.0444
Toxoplasma gondii str. ME49	TGME49_253390	7.24587	23.3962	0.76	0.49	83.6074	59.0847	91.8213	59.592
Toxoplasma gondii str. ME49	TGME49_253420	19.7438	10.4766	0.55	0.73	57.2259	71.9158	61.6925	75.5474
Toxoplasma gondii str. ME49	TGME49_253960	21.1394	22.6579	0.53	0.53	55.789	58.249	51.2319	54.705
Toxoplasma gondii str. ME49	TGME49_254190	4.00277	22.4886	0.91	0.53	87.8054	57.6309	90.4381	52.2914
Toxoplasma gondii str. ME49	TGME49_254400	14.0781	24.6433	0.72	0.48	77.7977	55.2512	89.0575	46.21
Toxoplasma gondii str. ME49	TGME49_254620	10.7758	2.94902	0.6	0.73	76.5642	92.4697	87.6299	93.4889
Toxoplasma gondii str. ME49	TGME49_254625	28.6856	30.2792	0.16	0.15	41.161	40.1665	41.9244	37.4637
Toxoplasma gondii str. ME49	TGME49_254640	27.6283	24.9866	0.26	0.36	41.6015	50.5682	30.5633	39.8971
Toxoplasma gondii str. ME49	TGME49_254660	11.8365	14.9252	0.73	0.69	71.1411	67.1274	79.2722	77.8348
Toxoplasma gondii str. ME49	TGME49_254750	26.0594	28.4567	0.31	0.26	75.9844	68.2041	81.7287	79.2803
Toxoplasma gondii str. ME49	TGME49_254780	20.9323	24.321	0.38	0.32	71.8723	66.2212	76.566	71.57
Toxoplasma gondii str. ME49	TGME49_255195	24.9814	26.3825	0.15	0.35	41.4026	39.8997	41.41	34.435
Toxoplasma gondii str. ME49	TGME49_255490	25.9775	25.3038	0.34	0.44	52.8315	50.5136	38.3833	39.2843
Toxoplasma gondii str. ME49	TGME49_255620	15.8857	16.0186	0.63	0.63	69.8226	66.2469	73.7963	73.2216
Toxoplasma gondii str. ME49	TGME49_255730	22.4262	29.1692	0.49	0.3	59.0622	40.3088	64.3222	26.904
Toxoplasma gondii str. ME49	TGME49_255910	24.7066	19.9162	0.36	0.49	49.981	66.8793	39.2825	69.78
Toxoplasma gondii str. ME49	TGME49_256010	23.4236	18.1097	0.46	0.59	51.8941	64.1406	33.6763	80.85
Toxoplasma gondii str. ME49	TGME49_256025	7.75485	16.0627	0.79	0.58	83.5468	75.4668	91.655	85.3326
Toxoplasma gondii str. ME49	TGME49_256080	11.4927	17.0584	0.79	0.7	75.1062	70.6895	87.6724	86.9645
Toxoplasma gondii str. ME49	TGME49_257090	27.6876	22.8659	0.25	0.37	49.8287	67.2646	40.32	68.9412
Toxoplasma gondii str. ME49	TGME49_257700	30.0492	29.6763	0.25	0.32	33.3116	34.167	27.8487	27.2322
Toxoplasma gondii str. ME49	TGME49_257925	26.4013	28.0856	0.39	0.33	48.0149	48.4301	32.3663	31.367
Toxoplasma gondii str. ME49	TGME49_259250	25.1017	24.7348	0.5	0.52	49.8823	53.2554	39.0075	44
Toxoplasma gondii str. ME49	TGME49_259620	23.5801	23.6049	0.33	0.3	61.0596	64.0405	60.3263	65.495
Toxoplasma gondii str. ME49	TGME49_259880	24.7053	21.7906	0.48	0.59	45.4288	54.6812	39.4142	59.5855
Toxoplasma gondii str. ME49	TGME49_259960	22.154	17.8848	0.53	0.69	53.8946	64.7758	49.6006	75.7196
Toxoplasma gondii str. ME49	TGME49_260260	22.7606	16.5723	0.41	0.55	58.6411	71.4502	50.6362	81.5667
Toxoplasma gondii str. ME49	TGME49_260460	4.31813	8.86535	0.92	0.83	87.0999	82.0661	91.2894	89.7025
Toxoplasma gondii str. ME49	TGME49_260480	26.5689	24.3666	0.39	0.54	56.4012	59.0704	63.1311	67.7097
Toxoplasma gondii str. ME49	TGME49_260510	21.0765	11.7151	0.56	0.78	58.4126	77.872	65.5156	91.8945
Toxoplasma gondii str. ME49	TGME49_260530	21.5277	22.7582	0.49	0.55	59.3844	61.3376	57.7539	64.886
Toxoplasma gondii str. ME49	TGME49_260830	30.5365	31.0444	0.24	0.23	36.1802	31.9144	27.2144	25.4444
Toxoplasma gondii str. ME49	TGME49_261250	18.0189	8.80421	0.57	0.75	65.4969	85.4685	86.6753	93.1564
Toxoplasma gondii str. ME49	TGME49_261480	24.8051	18.8599	0.5	0.65	51.6558	63.665	35.35	78.1828
Toxoplasma gondii str. ME49	TGME49_262000	29.5791	28.0771	0.27	0.31	42.3162	49.925	29.7754	34.2179
Toxoplasma gondii str. ME49	TGME49_262800	19.0655	17.9662	0.49	0.55	72.558	78.9473	78.6745	84.3564
Toxoplasma gondii str. ME49	TGME49_263010	19.2366	19.7733	0.46	0.49	68.7777	63.2551	75.2427	63.73
Toxoplasma gondii str. ME49	TGME49_263050	21.1651	6.18712	0.54	0.82	63.2052	86.9285	82.5182	88.689
Toxoplasma gondii str. ME49	TGME49_263220	24.1188	22.1351	0.51	0.57	53.9805	57.886	41.2214	70.1491
Toxoplasma gondii str. ME49	TGME49_263380	3.99273	23.1711	0.91	0.52	89.4793	54.1088	94.14	36.0307
Toxoplasma gondii str. ME49	TGME49_263590	28.9122	28.7456	0.15	0.11	36.8906	51.096	34.3464	50.822
Toxoplasma gondii str. ME49	TGME49_263630	21.6133	15.0134	0.29	0.38	59.9505	70.9903	55.0389	73.0588
Toxoplasma gondii str. ME49	TGME49_263720	19.7378	9.1261	0.51	0.7	63.9475	84.2128	83.2256	91.5948
Toxoplasma gondii str. ME49	TGME49_264170	30.9014	31.2688	0.26	0.26	34.8063	31.8341	25.8333	26.12
Toxoplasma gondii str. ME49	TGME49_264700	18.8882	11.7521	0.37	0.67	63.3573	71.7008	70.064	79.615
Toxoplasma gondii str. ME49	TGME49_264950	23.2672	20.0817	0.47	0.54	56.6087	67.7175	49.0637	79.2623
Toxoplasma gondii str. ME49	TGME49_265050	31.036	31.2993	0.17	0.26	33.7063	30.7635	30.2895	27.7319
Toxoplasma gondii str. ME49	TGME49_265100	21.4429	30.8713	0.37	0.18	67.5145	39.2937	66.6274	29.57
Toxoplasma gondii str. ME49	TGME49_265810	23.6312	26.3101	0.51	0.44	49.9339	46.1664	41.9862	34.6609
Toxoplasma gondii str. ME49	TGME49_266065	26.2763	26.1471	0.2	0.2	50.0155	44.3813	47.3727	43.784
Toxoplasma gondii str. ME49	TGME49_266105	11.0106	9.68493	0.77	0.76	76.3031	78.245	83.4385	82.3614
Toxoplasma gondii str. ME49	TGME49_266660	18.4997	28.9573	0.36	0.23	66.6739	72.5735	72.3829	83.2227
Toxoplasma gondii str. ME49	TGME49_267120	24.9866	22.1388	0.2	0.27	48.0055	64.1916	46.2833	63.9362
Toxoplasma gondii str. ME49	TGME49_267470	22.9415	18.1048	0.42	0.56	53.5727	70.9381	42.355	87.8456
Toxoplasma gondii str. ME49	TGME49_267560	27.3528	24.7989	0.47	0.54	43.0689	48.2703	30.4718	35.5827
Toxoplasma gondii str. ME49	TGME49_267750	29.6981	30.4193	0.3	0.27	38.775	38.3827	30.9112	30.5928
Toxoplasma gondii str. ME49	TGME49_267790	30.3036	28.5388	0.17	0.34	36.7739	44.2264	33.28	37.0525
Toxoplasma gondii str. ME49	TGME49_268820	29.5918	28.4794	0.19	0.37	42.0504	44.7527	36.6348	35.2007
Toxoplasma gondii str. ME49	TGME49_268940	6.36262	13.5662	0.78	0.61	83.449	79.6782	87.6319	86.0504
Toxoplasma gondii str. ME49	TGME49_269020	28.7725	28.8779	0.28	0.35	42.4595	44.7893	35.4136	31.7461
Toxoplasma gondii str. ME49	TGME49_269270	29.2539	29.6658	0.29	0.28	43.1391	41.3118	30.5261	27.9029
Toxoplasma gondii str. ME49	TGME49_269315	27.8509	28.9418	0.17	0.17	39.0344	35.7924	36.805	34.64
Toxoplasma gondii str. ME49	TGME49_269442	6.22399	7.54985	0.64	0.6	81.3235	82.6857	82.285	82.9603
Toxoplasma gondii str. ME49	TGME49_269582	18.7399	10.4313	0.51	0.78	58.7899	77.086	56.464	90.253
Toxoplasma gondii str. ME49	TGME49_269860	23.9551	15.2429	0.41	0.69	41.5536	66.8299	30.6962	81.7222
Toxoplasma gondii str. ME49	TGME49_270120	23.2703	18.8138	0.45	0.57	53.373	63.7461	37.6352	79.8519
Toxoplasma gondii str. ME49	TGME49_270260	26.4478	29.925	0.31	0.21	49.2809	38.3277	43.624	29.5495
Toxoplasma gondii str. ME49	TGME49_270273	17.2657	20.1243	0.39	0.41	87.9379	84.9119	89.6311	87.075
Toxoplasma gondii str. ME49	TGME49_270340	30.4048	30.498	0.27	0.25	33.6842	36.9049	25.4129	26.6982
Toxoplasma gondii str. ME49	TGME49_270360	26.3876	19.6945	0.21	0.29	50.2268	66.2819	51.0779	67.855
Toxoplasma gondii str. ME49	TGME49_270660	27.8149	27.7103	0.21	0.28	42.8867	58.311	40.9803	58.2029
Toxoplasma gondii str. ME49	TGME49_270830	19.2645	7.89797	0.53	0.74	63.3552	81.0653	70.3973	88.335
Toxoplasma gondii str. ME49	TGME49_270975	30.2351	31.2783	0.17	0.2	40.9737	32.1869	33.6875	27.13
Toxoplasma gondii str. ME49	TGME49_271010	31.2912	31.403	0.2	0.29	31.6781	30.219	27.7456	29.8271
Toxoplasma gondii str. ME49	TGME49_271610	14.0017	4.4598	0.71	0.88	75.9645	89.1863	89.2887	92.1092
Toxoplasma gondii str. ME49	TGME49_271892	21.0487	10.6311	0.39	0.81	56.5682	80.3716	58.884	93.9856
Toxoplasma gondii str. ME49	TGME49_272020	25.0541	21.5758	0.28	0.34	43.577	53.5487	39.7481	48.4313
Toxoplasma gondii str. ME49	TGME49_272265	23.5809	29.042	0.39	0.26	48.1958	37.7982	40.0508	30.94
Toxoplasma gondii str. ME49	TGME49_272285	21.9037	30.2456	0.52	0.26	56.8947	34.4231	47.8759	25.7425
Toxoplasma gondii str. ME49	TGME49_272360	19.5989	21.1869	0.47	0.46	72.9629	73.0212	79.3111	80.5914
Toxoplasma gondii str. ME49	TGME49_272410	22.9176	18.0842	0.48	0.66	49.4395	66.2898	42.0422	86.8438
Toxoplasma gondii str. ME49	TGME49_272415	24.8868	30.1997	0.2	0.16	31.2859	28.4589	29.178	27.7611
Toxoplasma gondii str. ME49	TGME49_272540	30.37	30.836	0.31	0.31	33.3609	32.8431	23.5444	25.0044
Toxoplasma gondii str. ME49	TGME49_272590	28.5781	28.4502	0.32	0.37	54.7133	55.1518	52.1286	54.02
Toxoplasma gondii str. ME49	TGME49_272620	29.568	30.1986	0.18	0.18	37.9719	33.7677	33.578	29.8222
Toxoplasma gondii str. ME49	TGME49_272630	12.0706	2.09325	0.69	0.9	74.8962	94.5071	88.1414	96.4938
Toxoplasma gondii str. ME49	TGME49_273610	29.4387	29.8529	0.19	0.22	35.0524	32.6169	33.2571	30.1914
Toxoplasma gondii str. ME49	TGME49_273770	22.8734	18.7747	0.3	0.3	69.4434	62.4658	67.3617	58.6575
Toxoplasma gondii str. ME49	TGME49_273905	18.7655	10.9443	0.61	0.78	68.0214	81.3209	79.9106	88.9717
Toxoplasma gondii str. ME49	TGME49_274020	14.4845	28.4958	0.71	0.39	62.9989	44.598	69.1843	28.9714
Toxoplasma gondii str. ME49	TGME49_275320	17.6186	11.6203	0.73	0.84	63.003	77.2671	70.6375	87.0017
Toxoplasma gondii str. ME49	TGME49_276110	22.7628	16.0437	0.44	0.62	55.2574	73.4557	49.0178	86.7078
Toxoplasma gondii str. ME49	TGME49_276120	24.3775	25.0268	0.5	0.42	48.7436	52.6707	40.9727	53.8292
Toxoplasma gondii str. ME49	TGME49_276155	18.8793	15.4	0.65	0.72	67.1737	74.4549	77.6889	84.785
Toxoplasma gondii str. ME49	TGME49_276840	23.0216	21.1994	0.38	0.52	64.612	63.5613	67.0273	67.5116
Toxoplasma gondii str. ME49	TGME49_277860	19.2862	18.4081	0.62	0.68	65.0602	65.6378	77.5238	80.2946
Toxoplasma gondii str. ME49	TGME49_278522	20.5351	20.7483	0.26	0.32	47.634	59.6717	49.0683	62.3813
Toxoplasma gondii str. ME49	TGME49_278540	22.3949	20.2442	0.3	0.34	48.794	56.4894	44.4057	57.9233
Toxoplasma gondii str. ME49	TGME49_278580	30.4431	30.8581	0.21	0.2	34.4984	32.5158	26.9058	26.6194
Toxoplasma gondii str. ME49	TGME49_278680	25.1234	27.3134	0.29	0.24	48.3167	50.8191	41.9525	40.7861
Toxoplasma gondii str. ME49	TGME49_278990	16.765	5.67725	0.66	0.87	66.2585	86.0551	83.2687	91.0281
Toxoplasma gondii str. ME49	TGME49_279400	12.7174	2.28448	0.71	0.91	77.0112	94.798	95.2829	97.2131
Toxoplasma gondii str. ME49	TGME49_280435	26.4829	27.3255	0.25	0.26	75.324	73.7156	79.4718	78.289
Toxoplasma gondii str. ME49	TGME49_280725	30.3751	30.5982	0.14	0.18	34.0244	37.2925	31.415	28.8129
Toxoplasma gondii str. ME49	TGME49_281545	25.7645	18.1328	0.49	0.66	49.9856	65.2421	34.5891	75.4855
Toxoplasma gondii str. ME49	TGME49_281555	22.0601	22.7152	0.47	0.56	56.0608	58.6094	53.4213	57.9068
Toxoplasma gondii str. ME49	TGME49_281560	25.6856	25.6158	0.29	0.35	54.7733	58.4605	47.5157	57.3422
Toxoplasma gondii str. ME49	TGME49_281600	24.4817	20.7605	0.21	0.25	39.1894	62.7034	39.5983	60.8201
Toxoplasma gondii str. ME49	TGME49_281990	23.6941	19.9313	0.51	0.62	55.6853	63.6392	33.89	82.7167
Toxoplasma gondii str. ME49	TGME49_283470	17.9275	21.0231	0.45	0.31	61.5902	50.5702	54.3111	47.0202
Toxoplasma gondii str. ME49	TGME49_283490	11.5749	24.1691	0.75	0.46	87.377	65.5034	92.3591	82.184
Toxoplasma gondii str. ME49	TGME49_283530	10.765	14.0997	0.76	0.68	76.3628	69.4573	89.6333	84.2419
Toxoplasma gondii str. ME49	TGME49_283580	28.4794	27.6425	0.24	0.35	46.3614	43.4052	39.6356	33.115
Toxoplasma gondii str. ME49	TGME49_283720	22.258	17.4176	0.57	0.69	57.5189	66.9247	51.1214	86.185
Toxoplasma gondii str. ME49	TGME49_283765	24.6136	26.7282	0.42	0.39	52.0598	50.3498	39.3625	37.2808
Toxoplasma gondii str. ME49	TGME49_283900	28.0046	26.2102	0.4	0.45	45.823	50.0574	33.8321	37.7791
Toxoplasma gondii str. ME49	TGME49_284550	12.7047	21.4684	0.6	0.46	78.0796	64.1096	85.4031	77.4336
Toxoplasma gondii str. ME49	TGME49_285160	9.5559	30.4675	0.83	0.3	80.5117	35.0723	89.5162	24.5156
Toxoplasma gondii str. ME49	TGME49_285210	28.3093	28.576	0.32	0.31	54.8689	56.2774	52.725	55.2833
Toxoplasma gondii str. ME49	TGME49_285240	20.3008	4.1147	0.57	0.88	58.3944	91.6948	65.7267	93.3612
Toxoplasma gondii str. ME49	TGME49_285350	12.1801	2.95657	0.72	0.93	75.0536	93.7164	84.439	96.4394
Toxoplasma gondii str. ME49	TGME49_285750	17.6587	9.91004	0.65	0.81	65.4136	78.0036	76.1255	89.5811
Toxoplasma gondii str. ME49	TGME49_285770	27.8946	21.1095	0.35	0.55	51.2537	57.7914	41.86	55.8745
Toxoplasma gondii str. ME49	TGME49_286520	31.0361	31.1246	0.12	0.14	35.377	34.1638	34.8143	33.9793
Toxoplasma gondii str. ME49	TGME49_286660	21.7232	25.4113	0.58	0.49	60.4945	52.8404	67.285	42.605
Toxoplasma gondii str. ME49	TGME49_287490	17.7909	29.2498	0.55	0.33	70.027	44.4911	76.62	32.5477
Toxoplasma gondii str. ME49	TGME49_288050	25.5068	24.9043	0.37	0.41	74.8488	78.961	80.8247	81.8975
Toxoplasma gondii str. ME49	TGME49_288730	28.8156	27.8946	0.33	0.39	50.9354	49.2605	38.857	37.8866
Toxoplasma gondii str. ME49	TGME49_288850	13.615	13.6628	0.45	0.57	66.6477	67.4614	65.3738	70.8243
Toxoplasma gondii str. ME49	TGME49_289020	25.8951	28.0944	0.28	0.23	73.3902	74.2815	88.34	86.4398
Toxoplasma gondii str. ME49	TGME49_289210	24.4472	4.43447	0.41	0.82	50.3858	88.1796	35.1325	89.2191
Toxoplasma gondii str. ME49	TGME49_289290	29.5557	28.0867	0.18	0.22	48.1994	56.706	39.8716	48.1836
Toxoplasma gondii str. ME49	TGME49_289690	15.3704	1.79447	0.72	0.97	74.9809	97.2281	96.7862	98.3058
Toxoplasma gondii str. ME49	TGME49_289740	27.0176	27.4378	0.28	0.28	36.302	37.7007	31.5371	32.5473
Toxoplasma gondii str. ME49	TGME49_290005	18.5823	8.0878	0.61	0.84	69.5348	88.5268	90.885	95.96
Toxoplasma gondii str. ME49	TGME49_290670	16.7716	4.9328	0.72	0.94	71.589	90.4986	90.6786	96.0275
Toxoplasma gondii str. ME49	TGME49_290890	10.7725	2.68875	0.8	0.96	80.2755	93.6821	92.736	95.6333
Toxoplasma gondii str. ME49	TGME49_290923	24.1442	30.3542	0.22	0.12	41.5932	33.4181	42.5967	32.3689
Toxoplasma gondii str. ME49	TGME49_291005	7.55464	6.96935	0.71	0.8	81.4051	85.0053	87.2164	92.4336
Toxoplasma gondii str. ME49	TGME49_291340	30.7591	30.9547	0.2	0.2	42.2023	40.5421	32.019	30.3969
Toxoplasma gondii str. ME49	TGME49_292130	15.834	4.10504	0.67	0.88	72.3266	91.9625	90.9424	94.2518
Toxoplasma gondii str. ME49	TGME49_293010	21.169	30.0712	0.32	0.16	44.4154	38.6813	37.8282	35.0004
Toxoplasma gondii str. ME49	TGME49_293450	3.46959	15.8699	0.92	0.7	92.179	69.9843	95.87	91.1379
Toxoplasma gondii str. ME49	TGME49_293800	18.2229	26.3778	0.48	0.37	60.3883	48.3588	65.0671	37.2708
Toxoplasma gondii str. ME49	TGME49_293850	26.1308	27.669	0.31	0.27	68.9366	67.2868	79.7763	78.9018
Toxoplasma gondii str. ME49	TGME49_294210	27.7792	28.8492	0.24	0.23	73.7236	76.6344	82.745	82.4017
Toxoplasma gondii str. ME49	TGME49_294260	20.7142	26.7747	0.57	0.4	61.1743	50.4205	63.4967	48.3234
Toxoplasma gondii str. ME49	TGME49_294320	24.4147	26.669	0.53	0.47	51.9385	49.2999	41.01	35.3301
Toxoplasma gondii str. ME49	TGME49_294890	27.8582	11.084	0.34	0.69	42.3468	70.0968	29.8583	78.4963
Toxoplasma gondii str. ME49	TGME49_295080	26.4979	19.5147	0.2	0.61	48.7593	62.0515	45.6692	73.0972
Toxoplasma gondii str. ME49	TGME49_295390	28.2764	17.5683	0.17	0.57	46.0541	70.0174	43.9822	79.9702
Toxoplasma gondii str. ME49	TGME49_295662	24.3781	22.331	0.25	0.26	46.0854	46.7803	46.2567	47.9723
Toxoplasma gondii str. ME49	TGME49_295740	31.1456	31.4838	0.2	0.25	37.9559	30.696	30.6485	28.7413
Toxoplasma gondii str. ME49	TGME49_297060	13.1663	3.57317	0.75	0.93	78.1858	93.1467	94.9822	97.6312
Toxoplasma gondii str. ME49	TGME49_297310	28.3585	29.7107	0.14	0.2	35.3694	36.9689	32.7413	33.835
Toxoplasma gondii str. ME49	TGME49_297480	29.689	29.5221	0.16	0.33	37.6849	49.2004	38.3986	41.5011
Toxoplasma gondii str. ME49	TGME49_297510	20.3533	16.4129	0.57	0.68	60.2976	67.253	50.38	79.4233
Toxoplasma gondii str. ME49	TGME49_297650	20.8337	22.6046	0.6	0.56	58.8831	55.1362	61.3333	47.34
Toxoplasma gondii str. ME49	TGME49_297780	26.2359	27.2826	0.47	0.4	50.9856	51.3963	40.825	41.95
Toxoplasma gondii str. ME49	TGME49_297780	26.2359	27.2826	0.47	0.4	50.9856	51.3963	40.825	41.95
Toxoplasma gondii str. ME49	TGME49_297780	26.2359	27.2826	0.47	0.4	50.9856	51.3963	40.825	41.95
Toxoplasma gondii str. ME49	TGME49_297780	26.2359	27.2826	0.47	0.4	50.9856	51.3963	40.825	41.95
Toxoplasma gondii str. ME49	TGME49_297810	21.0768	16.846	0.44	0.52	62.3358	73.0789	72.6646	78.5011
Toxoplasma gondii str. ME49	TGME49_299168	22.5211	26.4294	0.52	0.42	56.8594	52.1812	45.766	40.81
Toxoplasma gondii str. ME49	TGME49_299230	20.1874	24.6475	0.59	0.54	59.2566	50.9034	69.9293	41.3583
Toxoplasma gondii str. ME49	TGME49_299790	22.252	27.554	0.26	0.17	61.2488	45.6915	60.7938	42.3365
Toxoplasma gondii str. ME49	TGME49_299980	26.8813	23.983	0.21	0.42	44.3984	53.5952	42.1133	38.0599
Toxoplasma gondii str. ME49	TGME49_300010	23.8591	19.7289	0.34	0.39	55.0412	63.8939	56.9319	65.8451
Toxoplasma gondii str. ME49	TGME49_301360	28.6906	20.5939	0.23	0.65	46.971	61.8601	36.3429	74.2422
Toxoplasma gondii str. ME49	TGME49_304710	24.3708	9.41125	0.48	0.69	54.7404	85.2753	66.9916	88.1925
Toxoplasma gondii str. ME49	TGME49_305290	18.668	8.18841	0.53	0.67	71.0187	87.6587	87.5378	89.2729
Toxoplasma gondii str. ME49	TGME49_305455	22.3862	12.6016	0.38	0.7	46.5146	71.6037	36.0187	83.19
Toxoplasma gondii str. ME49	TGME49_305570	20.476	24.7246	0.44	0.33	75.8844	81.7243	78.39	82.9707
Toxoplasma gondii str. ME49	TGME49_306070	17.2285	24.4779	0.43	0.3	85.9177	78.4932	88.6544	84.3109
Toxoplasma gondii str. ME49	TGME49_306390	27.1166	12.1396	0.12	0.62	52.4151	71.8185	51.4165	76.5375
Toxoplasma gondii str. ME49	TGME49_306930	17.9293	10.744	0.64	0.77	69.8877	84.3693	87.2497	93.0744
Toxoplasma gondii str. ME49	TGME49_307603	20.1845	19.0505	0.46	0.47	66.4999	69.0596	73.24	73.5786
Toxoplasma gondii str. ME49	TGME49_308840	20.3083	14.1131	0.58	0.71	63.9467	78.1747	85.8156	93.5294
Toxoplasma gondii str. ME49	TGME49_308940	24.0267	27.3933	0.45	0.38	56.5187	48.4497	59.912	47.1617
Toxoplasma gondii str. ME49	TGME49_308960	25.1009	30.1738	0.43	0.33	53.1765	38.1787	55.7188	30.1125
Toxoplasma gondii str. ME49	TGME49_309210	19.281	2.39504	0.59	0.94	66.4993	95.7065	89.9453	96.9245
Toxoplasma gondii str. ME49	TGME49_309265	23.2844	19.8187	0.54	0.62	53.4642	60.5756	45.0071	60.9456
Toxoplasma gondii str. ME49	TGME49_309550	27.3169	29.6121	0.22	0.17	48.1187	37.2052	44.1392	33.6986
Toxoplasma gondii str. ME49	TGME49_309790	13.2908	10.5669	0.72	0.78	75.2048	81.9116	87.1379	89.5938
Toxoplasma gondii str. ME49	TGME49_309840	29.8597	30.5885	0.11	0.13	41.7987	35.7794	41.427	34.84
Toxoplasma gondii str. ME49	TGME49_309885	30.9211	31.1836	0.14	0.16	37.7825	34.6404	34.1725	32.495
Toxoplasma gondii str. ME49	TGME49_310040	16.1906	2.70866	0.64	0.91	70.9812	94.2599	88.9125	95.9426
Toxoplasma gondii str. ME49	TGME49_310177	28.0927	30.7968	0.1	0.13	49.7706	32.2058	48.878	30.2843
Toxoplasma gondii str. ME49	TGME49_310560	25.0781	27.1341	0.49	0.49	53.8411	51.231	55.2766	53.4528
Toxoplasma gondii str. ME49	TGME49_310802	21.1845	17.9855	0.54	0.7	56.923	65.057	57.2744	73.0633
Toxoplasma gondii str. ME49	TGME49_310960	19.4138	6.57106	0.52	0.8	62.0843	83.9199	69.6489	90.3725
Toxoplasma gondii str. ME49	TGME49_311375	25.5816	29.5913	0.15	0.13	46.7189	55.8247	48.04	56.9891
Toxoplasma gondii str. ME49	TGME49_311755	28.4928	30.3984	0.13	0.12	35.0999	38.9571	31.8922	37.0117
Toxoplasma gondii str. ME49	TGME49_311820	25.0759	27.2837	0.18	0.37	49.9995	47.8405	49.5081	37.4625
Toxoplasma gondii str. ME49	TGME49_312160	25.5497	22.7382	0.25	0.29	49.4783	63.8317	41.412	62.9197
Toxoplasma gondii str. ME49	TGME49_312240	31.1468	31.349	0.19	0.24	38.1883	34.7188	31.1711	30.365
Toxoplasma gondii str. ME49	TGME49_312460	4.70523	5.45542	0.87	0.88	88.4329	86.6957	91.8022	89.2448
Toxoplasma gondii str. ME49	TGME49_312635	21.514	14.5741	0.24	0.69	41.9666	74.1009	41.5617	79.2491
Toxoplasma gondii str. ME49	TGME49_313040	20.014	21.5652	0.57	0.55	62.7709	57.5655	72.6789	59.788
Toxoplasma gondii str. ME49	TGME49_313318	19.005	26.3845	0.39	0.28	74.2391	57.6365	81.059	59.8126
Toxoplasma gondii str. ME49	TGME49_313520	21.7422	28.8536	0.33	0.19	67.463	46.4477	69.7771	39.8782
Toxoplasma gondii str. ME49	TGME49_313650	20.1785	25.4624	0.24	0.18	65.6721	53.1609	64.7433	50.99
Toxoplasma gondii str. ME49	TGME49_313740	14.1072	30.7852	0.43	0.23	71.5446	31.7741	80.9773	25.9706
Toxoplasma gondii str. ME49	TGME49_313950	21.5746	24.8579	0.61	0.55	57.2835	50.9075	59.8956	42.3086
Toxoplasma gondii str. ME49	TGME49_314042	8.15662	24.2819	0.8	0.47	78.8638	50.3169	87.2791	33.8755
Toxoplasma gondii str. ME49	TGME49_314295	27.8027	15.7956	0.36	0.65	48.8165	72.6458	34.72	87.7783
Toxoplasma gondii str. ME49	TGME49_314310	26.5667	22.4855	0.18	0.19	35.1488	56.4638	34.0225	56.265
Toxoplasma gondii str. ME49	TGME49_314422	28.9524	24.3347	0.27	0.43	36.8258	49.244	23.1567	25.2989
Toxoplasma gondii str. ME49	TGME49_314800	26.0863	8.69836	0.24	0.58	52.0556	87.5116	52.3422	89.5278
Toxoplasma gondii str. ME49	TGME49_314910	18.202	15.9984	0.49	0.54	64.9127	72.0697	76.3302	77.7775
Toxoplasma gondii str. ME49	TGME49_315130	22.9979	5.37204	0.52	0.89	55.5854	86.7702	37.61	94.19
Toxoplasma gondii str. ME49	TGME49_315370	13.2894	15.9069	0.68	0.66	75.0954	74.5226	87.6767	90.765
Toxoplasma gondii str. ME49	TGME49_315450	20.8282	21.848	0.59	0.6	58.1053	58.0375	64.095	67.6886
Toxoplasma gondii str. ME49	TGME49_315540	25.0491	18.577	0.33	0.5	52.6223	74.709	47.1046	79.0271
Toxoplasma gondii str. ME49	TGME49_315630	17.4961	18.145	0.37	0.54	44.5085	59.3089	41.4814	65.6844
Toxoplasma gondii str. ME49	TGME49_315920	16.2706	15.6417	0.59	0.62	63.5646	70.9896	71.0368	83.02
Toxoplasma gondii str. ME49	TGME49_316270	2.47197	7.39252	0.95	0.87	94.2689	85.3188	96.6075	94.5962
Toxoplasma gondii str. ME49	TGME49_318180	19.8152	28.1109	0.28	0.39	58.2911	42.1838	61.9582	33.6371
Toxoplasma gondii str. ME49	TGME49_318430	18.8446	1.81467	0.64	0.97	67.9916	96.2775	93.3678	97.7804
Toxoplasma gondii str. ME49	TGME49_319570	21.3961	16.3526	0.58	0.69	63.7785	74.2704	73.1337	84.9339
Toxoplasma gondii str. ME49	TGME49_319870	21.1251	1.85877	0.54	0.94	58.0471	95.5667	44.468	96.8314
Toxoplasma gondii str. ME49	TGME49_319920	25.6582	20.8907	0.42	0.54	61.3877	73.438	79.5863	85.2083
Toxoplasma gondii str. ME49	TGME49_319970	25.4435	21.7281	0.44	0.58	51.2354	60.2525	44.4916	67.4031
Toxoplasma gondii str. ME49	TGME49_320470	22.0626	20.1114	0.28	0.29	50.8269	64.7147	51.6536	64.8228
Toxoplasma gondii str. ME49	TGME49_320525	15.9398	8.62181	0.63	0.76	63.1142	78.4216	75.6286	85.1333
Toxoplasma gondii str. ME49	TGME49_320600	23.5035	16.9206	0.41	0.57	59.0459	71.2113	53.01	81.095
Toxoplasma gondii str. ME49	TGME49_320710	23.9397	14.3071	0.31	0.7	37.3976	69.3616	32.2437	78.54
Toxoplasma gondii str. ME49	TGME49_320720	19.2519	10.036	0.48	0.65	64.5344	81.4574	70.3473	82.252
Toxoplasma gondii str. ME49	TGME49_320730	7.27495	19.0261	0.88	0.66	86.4048	64.6713	94.7989	84.8927
Toxoplasma gondii str. ME49	TGME49_321610	28.635	30.0526	0.33	0.27	42.2143	36.7202	29.368	26.5075

## Sheet: AF3 pLDDT counts
organism	gene	AF3 pLDDT 50-60 old	AF3 pLDDT 50-60 new	AF3 pLDDT 60-70 old	AF3 pLDDT 60-70 new	AF3 pLDDT 70-80 old	AF3 pLDDT 70-80 new	AF3 pLDDT 80-90 old	AF3 pLDDT 80-90 new	AF3 pLDDT 90-100 old	AF3 pLDDT 90-100 new	above 50 old	above 50 new	above 60 old	above 60 new	above 70 old	above 70 new	above 80 old	above 80 new	above 90 old	above 90 new
Aspergillus fumigatus str. Af293	AFU5G00870_T	7	6	7	2	12	7	27	18	18	97	71	130	64	124	57	122	45	115	18	97
Aspergillus fumigatus str. Af293	AFU6G09353_T	47	8	6	13	0	26	0	120	0	80	53	247	6	239	0	226	0	200	0	80
Aspergillus fumigatus str. Af293	AFU8G06170_T	33	17	13	12	23	23	61	63	90	80	220	195	187	178	174	166	151	143	90	80
Fusarium graminearum str. PH-1	FGRAMPH1_01G15469	32	33	42	65	96	107	144	134	158	114	472	453	440	420	398	355	302	248	158	114
Aspergillus fumigatus str. Af293	AFU5G13570_T	9	13	14	23	52	36	122	118	71	154	268	344	259	331	245	308	193	272	71	154
Aspergillus fumigatus str. Af293	AFU3G13620_T	4	0	0	0	3	2	11	10	116	118	134	130	130	130	130	130	127	128	116	118
Fusarium graminearum str. PH-1	FGRAMPH1_01G03439	7	6	14	11	26	22	62	57	90	101	199	197	192	191	178	180	152	158	90	101
Aspergillus fumigatus str. Af293	AFU4G07550_T	97	134	85	82	76	70	55	54	10	8	323	348	226	214	141	132	65	62	10	8
Aspergillus fumigatus str. Af293	AFU3G02560_T	53	14	3	0	0	0	0	0	0	0	56	14	3	0	0	0	0	0	0	0
Fusarium graminearum str. PH-1	FGRAMPH1_01G24415	4	4	4	6	8	12	66	58	168	169	250	249	246	245	242	239	234	227	168	169
Fusarium graminearum str. PH-1	FGRAMPH1_01G08243	11	10	22	4	28	19	13	53	0	85	74	171	63	161	41	157	13	138	0	85
Aspergillus fumigatus str. Af293	AFU4G00380_T	11	3	9	1	41	8	44	27	0	94	105	133	94	130	85	129	44	121	0	94
Aspergillus fumigatus str. Af293	AFU4G01570_T	17	8	50	14	100	32	74	113	15	245	256	412	239	404	189	390	89	358	15	245
Aspergillus fumigatus str. Af293	AFU2G18100_T	56	163	100	230	202	396	262	333	42	5	662	1127	606	964	506	734	304	338	42	5
Fusarium graminearum str. PH-1	FGRAMPH1_01G11889	12	20	35	28	69	63	187	209	150	271	453	591	441	571	406	543	337	480	150	271
Aspergillus fumigatus str. Af293	AFU5G07380_T	52	6	13	17	24	30	35	18	7	6	131	77	79	71	66	54	42	24	7	6
Aspergillus fumigatus str. Af293	AFU3G10210_T	59	52	54	28	7	46	0	63	0	11	120	200	61	148	7	120	0	74	0	11
Aspergillus fumigatus str. Af293	AFU5G08410_T	27	23	69	22	84	50	40	106	8	73	228	274	201	251	132	229	48	179	8	73
Aspergillus fumigatus str. Af293	AFU2G00650_T	14	18	17	8	20	12	98	56	167	230	316	324	302	306	285	298	265	286	167	230
Fusarium graminearum str. PH-1	FGRAMPH1_01G19591	2	0	1	2	12	12	50	62	234	222	299	298	297	298	296	296	284	284	234	222
Aspergillus fumigatus str. Af293	AFU6G00600_T	3	2	3	4	3	5	28	30	109	107	146	148	143	146	140	142	137	137	109	107
Aspergillus fumigatus str. Af293	AFU2G01460_T	15	12	32	27	56	113	116	137	37	61	256	350	241	338	209	311	153	198	37	61
Aspergillus fumigatus str. Af293	AFU7G03860_T	4	7	9	4	7	12	36	40	72	63	128	126	124	119	115	115	108	103	72	63
Fusarium graminearum str. PH-1	FGRAMPH1_01G26969	2	0	1	2	2	7	26	20	198	200	229	229	227	229	226	227	224	220	198	200
Fusarium graminearum str. PH-1	FGRAMPH1_01G27021	6	28	21	33	45	64	89	101	139	129	300	355	294	327	273	294	228	230	139	129
Aspergillus fumigatus str. Af293	AFU3G08890_T	34	78	32	51	6	16	0	9	0	1	72	155	38	77	6	26	0	10	0	1
Fusarium graminearum str. PH-1	FGRAMPH1_01G17727	14	6	7	15	0	0	0	0	0	0	21	21	7	15	0	0	0	0	0	0
Fusarium graminearum str. PH-1	FGRAMPH1_01G21133	18	49	4	34	0	17	0	0	0	0	22	100	4	51	0	17	0	0	0	0
Fusarium graminearum str. PH-1	FGRAMPH1_01G17921	7	13	15	29	39	52	79	80	66	37	206	211	199	198	184	169	145	117	66	37
Fusarium graminearum str. PH-1	FGRAMPH1_01G02439	17	15	29	21	23	28	73	85	126	225	268	374	251	359	222	338	199	310	126	225
Fusarium graminearum str. PH-1	FGRAMPH1_01G15519	9	4	18	9	22	24	91	107	110	237	250	381	241	377	223	368	201	344	110	237
Aspergillus fumigatus str. Af293	AFU1G16050_T	10	22	18	44	25	90	101	177	142	103	296	436	286	414	268	370	243	280	142	103
Fusarium graminearum str. PH-1	FGRAMPH1_01G22517	43	3	16	13	5	16	18	40	24	42	106	114	63	111	47	98	42	82	24	42
Aspergillus fumigatus str. Af293	AFU1G11840_T	37	29	1	21	0	20	0	46	0	27	38	143	1	114	0	93	0	73	0	27
Fusarium graminearum str. PH-1	FGRAMPH1_01G11071	8	5	8	11	8	13	36	37	44	39	104	105	96	100	88	89	80	76	44	39
Fusarium graminearum str. PH-1	FGRAMPH1_01G19347	15	12	23	16	26	27	66	71	142	137	272	263	257	251	234	235	208	208	142	137
Fusarium graminearum str. PH-1	FGRAMPH1_01G11281	51	40	106	68	90	150	145	254	250	274	642	786	591	746	485	678	395	528	250	274
Fusarium graminearum str. PH-1	FGRAMPH1_01G11637	51	33	114	48	145	80	128	171	51	108	489	440	438	407	324	359	179	279	51	108
Fusarium graminearum str. PH-1	FGRAMPH1_01G04123	92	57	7	17	0	17	0	4	0	0	99	95	7	38	0	21	0	4	0	0
Fusarium graminearum str. PH-1	FGRAMPH1_01G05771	55	97	16	46	14	6	1	15	0	1	86	165	31	68	15	22	1	16	0	1
Fusarium graminearum str. PH-1	FGRAMPH1_01G02589	19	3	17	6	33	9	15	19	0	82	84	119	65	116	48	110	15	101	0	82
Fusarium graminearum str. PH-1	FGRAMPH1_01G13269	0	2	4	4	8	9	41	40	127	261	180	316	180	314	176	310	168	301	127	261
Fusarium graminearum str. PH-1	FGRAMPH1_01G07591	19	12	15	26	25	20	65	68	217	212	341	338	322	326	307	300	282	280	217	212
Fusarium graminearum str. PH-1	FGRAMPH1_01G19741	35	2	26	2	29	7	34	32	46	259	170	302	135	300	109	298	80	291	46	259
Fusarium graminearum str. PH-1	FGRAMPH1_01G14819	1	9	1	10	12	18	49	78	195	171	258	286	257	277	256	267	244	249	195	171
Fusarium graminearum str. PH-1	FGRAMPH1_01G11763	19	57	29	104	58	246	124	400	228	103	458	910	439	853	410	749	352	503	228	103
Aspergillus fumigatus str. Af293	AFU8G01370_T	7	0	10	1	39	9	85	43	65	218	206	271	199	271	189	270	150	261	65	218
Aspergillus fumigatus str. Af293	AFU7G00470_T	26	56	22	63	58	98	61	184	32	110	199	511	173	455	151	392	93	294	32	110
Aspergillus fumigatus str. Af293	AFU6G00540_T	2	7	5	20	13	28	46	83	61	154	127	292	125	285	120	265	107	237	61	154
Aspergillus fumigatus str. Af293	AFU3G12610_T	11	5	5	3	0	0	0	0	0	0	16	8	5	3	0	0	0	0	0	0
Aspergillus fumigatus str. Af293	AFU3G04180_T	42	42	16	21	20	24	37	36	17	15	132	138	90	96	74	75	54	51	17	15
Aspergillus fumigatus str. Af293	AFU7G00200_T	1	8	10	9	17	20	100	96	263	359	391	492	390	484	380	475	363	455	263	359
Aspergillus fumigatus str. Af293	AFU6G10700_T	13	1	8	5	18	13	40	29	23	55	102	103	89	102	81	97	63	84	23	55
Aspergillus fumigatus str. Af293	AFU1G09350_T	12	6	14	26	23	13	45	50	40	31	134	126	122	120	108	94	85	81	40	31
Aspergillus fumigatus str. Af293	AFU5G15150_T	64	62	47	73	104	203	102	269	1	72	318	679	254	617	207	544	103	341	1	72
Aspergillus fumigatus str. Af293	AFU3G06760_T	8	0	3	5	6	4	35	24	47	59	99	92	91	92	88	87	82	83	47	59
Aspergillus fumigatus str. Af293	AFU7G00390_T	19	17	45	40	125	77	151	116	65	200	405	450	386	433	341	393	216	316	65	200
Aspergillus fumigatus str. Af293	AFU8G02670_T	21	11	14	12	39	23	57	57	6	122	137	225	116	214	102	202	63	179	6	122
Fusarium graminearum str. PH-1	FGRAMPH1_01G25673	48	18	16	16	2	25	12	28	14	33	92	120	44	102	28	86	26	61	14	33
Aspergillus fumigatus str. Af293	AFU3G03150_T	14	12	26	30	36	28	81	113	22	178	179	361	165	349	139	319	103	291	22	178
Fusarium graminearum str. PH-1	FGRAMPH1_01G16347	32	19	53	38	117	55	153	155	119	311	474	578	442	559	389	521	272	466	119	311
Fusarium graminearum str. PH-1	FGRAMPH1_01G23489	30	33	22	33	61	65	145	150	199	216	457	497	427	464	405	431	344	366	199	216
Aspergillus fumigatus str. Af293	AFU5G12570_T	5	2	13	2	12	5	37	28	6	51	73	88	68	86	55	84	43	79	6	51
Aspergillus fumigatus str. Af293	AFU8G01690_T	2	5	14	28	22	33	64	53	22	46	124	165	122	160	108	132	86	99	22	46
Fusarium graminearum str. PH-1	FGRAMPH1_01G11359	71	52	19	17	14	15	10	9	0	0	114	93	43	41	24	24	10	9	0	0
Fusarium graminearum str. PH-1	FGRAMPH1_01G12151	3	3	0	1	13	19	98	69	300	378	414	470	411	467	411	466	398	447	300	378
Aspergillus fumigatus str. Af293	AFU4G13310_T	1	2	11	4	13	4	42	19	192	269	259	298	258	296	247	292	234	288	192	269
Fusarium graminearum str. PH-1	FGRAMPH1_01G10315	11	16	11	19	17	17	20	9	1	1	60	62	49	46	38	27	21	10	1	1
Aspergillus fumigatus str. Af293	AFU1G03640_T	48	17	23	34	10	14	21	23	9	2	111	90	63	73	40	39	30	25	9	2
Aspergillus fumigatus str. Af293	AFU8G04280_T	6	13	3	5	13	13	33	31	27	27	82	89	76	76	73	71	60	58	27	27
Aspergillus fumigatus str. Af293	AFU8G06710_T	10	16	21	31	38	41	50	90	44	132	163	310	153	294	132	263	94	222	44	132
Aspergillus fumigatus str. Af293	AFU3G10175_T	40	40	27	23	14	9	1	0	0	0	82	72	42	32	15	9	1	0	0	0
Fusarium graminearum str. PH-1	FGRAMPH1_01G22245	7	6	3	7	22	25	47	57	54	37	133	132	126	126	123	119	101	94	54	37
Aspergillus fumigatus str. Af293	AFU4G13980_T	26	21	37	24	22	16	8	14	0	0	93	75	67	54	30	30	8	14	0	0
Fusarium graminearum str. PH-1	FGRAMPH1_01G12057	23	17	17	9	36	23	87	67	34	81	197	197	174	180	157	171	121	148	34	81
Aspergillus fumigatus str. Af293	AFU2G11340_T	4	5	7	5	4	7	18	14	117	121	150	152	146	147	139	142	135	135	117	121
Aspergillus fumigatus str. Af293	AFU2G16110_T	9	5	13	9	35	60	107	217	101	102	265	393	256	388	243	379	208	319	101	102
Fusarium graminearum str. PH-1	FGRAMPH1_01G25855	1	19	1	2	3	6	20	49	48	28	73	104	72	85	71	83	68	77	48	28
Aspergillus fumigatus str. Af293	AFU4G03305_T	12	16	18	22	53	68	102	134	79	120	264	360	252	344	234	322	181	254	79	120
Fusarium graminearum str. PH-1	FGRAMPH1_01G25543	33	22	13	34	0	8	0	0	0	0	46	64	13	42	0	8	0	0	0	0
Fusarium graminearum str. PH-1	FGRAMPH1_01G20613	4	2	0	1	3	3	35	35	93	93	135	134	131	132	131	131	128	128	93	93
Aspergillus fumigatus str. Af293	AFU2G15560_T	6	0	4	0	17	2	47	27	101	170	175	199	169	199	165	199	148	197	101	170
Fusarium graminearum str. PH-1	FGRAMPH1_01G25843	11	15	11	3	3	1	21	21	47	48	93	88	82	73	71	70	68	69	47	48
Fusarium graminearum str. PH-1	FGRAMPH1_01G00031	7	6	20	7	34	16	96	81	2	367	159	477	152	471	132	464	98	448	2	367
Fusarium graminearum str. PH-1	FGRAMPH1_01G16047	24	3	14	10	25	7	115	42	57	237	235	299	211	296	197	286	172	279	57	237
Fusarium graminearum str. PH-1	FGRAMPH1_01G10807	3	0	5	5	27	8	66	37	42	66	143	116	140	116	135	111	108	103	42	66
Fusarium graminearum str. PH-1	FGRAMPH1_01G04313	27	23	26	29	52	117	146	189	132	180	383	538	356	515	330	486	278	369	132	180
Aspergillus fumigatus str. Af293	AFU2G03380_T	3	1	0	3	1	1	25	11	89	117	118	133	115	132	115	129	114	128	89	117
Aspergillus fumigatus str. Af293	AFU2G13175_T	8	8	6	9	9	7	36	40	38	34	97	98	89	90	83	81	74	74	38	34
Aspergillus fumigatus str. Af293	AFU2G01710_T	26	47	34	94	62	114	87	161	62	56	271	472	245	425	211	331	149	217	62	56
Aspergillus fumigatus str. Af293	AFU8G06320_T	10	21	7	21	16	37	24	13	0	0	57	92	47	71	40	50	24	13	0	0
Aspergillus fumigatus str. Af293	AFU3G14665_T	5	11	14	20	19	17	26	21	27	26	91	95	86	84	72	64	53	47	27	26
Aspergillus fumigatus str. Af293	AFU8G01380_T	109	44	164	113	173	260	197	451	91	119	734	987	625	943	461	830	288	570	91	119
Aspergillus fumigatus str. Af293	AFU8G06310_T	19	9	36	18	82	65	228	248	236	349	601	689	582	680	546	662	464	597	236	349
Aspergillus fumigatus str. Af293	AFU2G16430_T	2	4	11	12	46	35	39	118	49	108	147	277	145	273	134	261	88	226	49	108
Aspergillus fumigatus str. Af293	AFU7G00960_T	9	5	36	14	38	46	85	195	49	150	217	410	208	405	172	391	134	345	49	150
Aspergillus fumigatus str. Af293	AFU2G16590_T	80	93	26	27	0	0	0	0	0	0	106	120	26	27	0	0	0	0	0	0
Aspergillus fumigatus str. Af293	AFU5G10610_T	8	7	4	3	11	10	81	129	92	42	196	191	188	184	184	181	173	171	92	42
Fusarium graminearum str. PH-1	FGRAMPH1_01G17859	5	6	13	14	20	21	24	71	64	127	126	239	121	233	108	219	88	198	64	127
Fusarium graminearum str. PH-1	FGRAMPH1_01G27741	25	10	66	26	49	61	9	95	0	52	149	244	124	234	58	208	9	147	0	52
Fusarium graminearum str. PH-1	FGRAMPH1_01G13091	32	12	24	22	43	35	134	96	229	276	462	441	430	429	406	407	363	372	229	276
Fusarium graminearum str. PH-1	FGRAMPH1_01G00211	15	26	3	21	20	59	90	93	122	194	250	393	235	367	232	346	212	287	122	194
Fusarium graminearum str. PH-1	FGRAMPH1_01G21323	13	13	15	25	41	54	75	163	46	121	190	376	177	363	162	338	121	284	46	121
Aspergillus fumigatus str. Af293	AFU8G00660_T	30	14	54	23	98	83	58	127	1	56	241	303	211	289	157	266	59	183	1	56
Aspergillus fumigatus str. Af293	AFU2G00380_T	13	1	4	4	15	7	64	29	114	174	210	215	197	214	193	210	178	203	114	174
Fusarium graminearum str. PH-1	FGRAMPH1_01G25221	21	16	27	47	32	70	83	100	140	135	303	368	282	352	255	305	223	235	140	135
Aspergillus fumigatus str. Af293	AFU6G00660_T	3	2	4	5	21	18	73	57	217	317	318	399	315	397	311	392	290	374	217	317
Fusarium graminearum str. PH-1	FGRAMPH1_01G12281	42	17	10	35	0	68	0	69	0	4	52	193	10	176	0	141	0	73	0	4
Aspergillus fumigatus str. Af293	AFU4G06860_T	13	5	6	5	23	5	11	17	0	82	53	114	40	109	34	104	11	99	0	82
Fusarium graminearum str. PH-1	FGRAMPH1_01G08113	25	20	17	11	24	19	8	32	0	18	74	100	49	80	32	69	8	50	0	18
Aspergillus fumigatus str. Af293	AFU1G17250_T	24	32	27	26	28	29	0	27	0	0	79	114	55	82	28	56	0	27	0	0
Aspergillus fumigatus str. Af293	AFU2G00440_T	55	14	17	28	5	14	0	7	0	16	77	79	22	65	5	37	0	23	0	16
Fusarium graminearum str. PH-1	FGRAMPH1_01G10953	12	35	38	42	30	37	45	69	0	10	125	193	113	158	75	116	45	79	0	10
Aspergillus fumigatus str. Af293	AFU7G01070_T	4	4	3	4	2	4	7	7	340	340	356	359	352	355	349	351	347	347	340	340
Fusarium graminearum str. PH-1	FGRAMPH1_01G14489	2	2	20	11	31	41	54	57	158	165	265	276	263	274	243	263	212	222	158	165
Aspergillus fumigatus str. Af293	AFU6G02220_T	18	6	15	38	69	90	139	170	65	192	306	496	288	490	273	452	204	362	65	192
Aspergillus fumigatus str. Af293	AFU7G02020_T	10	0	3	1	11	10	38	52	27	54	89	117	79	117	76	116	65	106	27	54
Aspergillus fumigatus str. Af293	AFU2G03300_T	20	15	19	10	7	5	0	15	0	33	46	78	26	63	7	53	0	48	0	33
Aspergillus fumigatus str. Af293	AFU2G15380_T	42	18	72	28	21	43	0	134	0	64	135	287	93	269	21	241	0	198	0	64
Fusarium graminearum str. PH-1	FGRAMPH1_01G21947	11	7	17	24	53	75	120	135	103	98	304	339	293	332	276	308	223	233	103	98
Fusarium graminearum str. PH-1	FGRAMPH1_01G24757	6	10	26	24	32	49	86	74	137	223	287	380	281	370	255	346	223	297	137	223
Fusarium graminearum str. PH-1	FGRAMPH1_01G25867	0	35	0	0	0	0	0	0	0	0	0	35	0	0	0	0	0	0	0	0
Aspergillus fumigatus str. Af293	AFU2G17700_T	10	9	11	16	22	28	31	67	30	143	104	263	94	254	83	238	61	210	30	143
Fusarium graminearum str. PH-1	FGRAMPH1_01G27905	7	3	9	6	7	6	37	31	6	111	66	157	59	154	50	148	43	142	6	111
Aspergillus fumigatus str. Af293	AFU8G00720_T	1	9	3	10	13	22	65	75	314	299	396	415	395	406	392	396	379	374	314	299
Fusarium graminearum str. PH-1	FGRAMPH1_01G22483	25	33	38	43	80	68	131	173	154	207	428	524	403	491	365	448	285	380	154	207
Aspergillus fumigatus str. Af293	AFU1G06150_T	3	2	8	6	30	23	119	40	178	286	338	357	335	355	327	349	297	326	178	286
Aspergillus fumigatus str. Af293	AFU7G06490_T	1	1	2	3	13	3	25	19	214	231	255	257	254	256	252	253	239	250	214	231
Aspergillus fumigatus str. Af293	AFU6G12450_T	16	21	66	56	17	11	0	0	0	0	99	88	83	67	17	11	0	0	0	0
Fusarium graminearum str. PH-1	FGRAMPH1_01G20761	40	49	29	37	59	62	106	101	35	29	269	278	229	229	200	192	141	130	35	29
Fusarium graminearum str. PH-1	FGRAMPH1_01G00301	6	1	7	8	49	48	133	124	83	103	278	284	272	283	265	275	216	227	83	103
Fusarium graminearum str. PH-1	FGRAMPH1_01G25981	11	0	14	1	22	2	3	41	0	35	50	79	39	79	25	78	3	76	0	35
Aspergillus fumigatus str. Af293	AFU3G13630_T	12	10	16	14	34	25	85	65	72	141	219	255	207	245	191	231	157	206	72	141
Aspergillus fumigatus str. Af293	AFU4G11720_T	28	22	17	13	14	17	95	92	260	260	414	404	386	382	369	369	355	352	260	260
Fusarium graminearum str. PH-1	FGRAMPH1_01G12505	1	0	2	1	3	3	47	35	184	269	237	308	236	308	234	307	231	304	184	269
Fusarium graminearum str. PH-1	FGRAMPH1_01G12651	1	1	3	3	7	11	53	51	208	209	272	275	271	274	268	271	261	260	208	209
Aspergillus fumigatus str. Af293	AFU1G03160_T	37	25	26	32	47	80	99	116	45	83	254	336	217	311	191	279	144	199	45	83
Fusarium graminearum str. PH-1	FGRAMPH1_01G03769	9	9	14	12	63	74	149	182	288	373	523	650	514	641	500	629	437	555	288	373
Fusarium graminearum str. PH-1	FGRAMPH1_01G20855	10	0	17	3	14	13	39	25	64	76	144	117	134	117	117	114	103	101	64	76
Fusarium graminearum str. PH-1	FGRAMPH1_01G10941	29	25	26	23	59	40	91	85	41	73	246	246	217	221	191	198	132	158	41	73
Fusarium graminearum str. PH-1	FGRAMPH1_01G07287	13	13	16	15	32	51	108	76	165	126	334	281	321	268	305	253	273	202	165	126
Fusarium graminearum str. PH-1	FGRAMPH1_01G18809	50	27	45	19	0	5	0	0	0	0	95	51	45	24	0	5	0	0	0	0
Fusarium graminearum str. PH-1	FGRAMPH1_01G21925	33	31	35	28	48	34	101	143	101	149	318	385	285	354	250	326	202	292	101	149
Fusarium graminearum str. PH-1	FGRAMPH1_01G16307	30	17	10	15	37	38	50	101	46	91	173	262	143	245	133	230	96	192	46	91
Fusarium graminearum str. PH-1	FGRAMPH1_01G16369	48	21	28	1	1	0	0	0	0	0	77	22	29	1	1	0	0	0	0	0
Fusarium graminearum str. PH-1	FGRAMPH1_01G09971	6	1	3	2	6	5	17	8	28	39	60	55	54	54	51	52	45	47	28	39
Fusarium graminearum str. PH-1	FGRAMPH1_01G15625	10	21	19	21	63	57	141	143	91	182	324	424	314	403	295	382	232	325	91	182
Aspergillus fumigatus str. Af293	AFU3G01190_T	5	12	10	10	17	31	51	110	100	281	183	444	178	432	168	422	151	391	100	281
Aspergillus fumigatus str. Af293	AFU7G08260_T	35	23	49	31	41	61	42	250	22	180	189	545	154	522	105	491	64	430	22	180
Aspergillus fumigatus str. Af293	AFU2G12690_T	0	2	5	2	4	7	16	18	87	114	112	143	112	141	107	139	103	132	87	114
Aspergillus fumigatus str. Af293	AFU1G10260_T	28	24	40	43	29	39	1	2	0	0	98	108	70	84	30	41	1	2	0	0
Aspergillus fumigatus str. Af293	AFU8G02470_T	1	4	3	4	10	10	56	58	214	275	284	351	283	347	280	343	270	333	214	275
Aspergillus fumigatus str. Af293	AFU5G00700_T	24	25	33	15	65	44	45	107	1	94	168	285	144	260	111	245	46	201	1	94
Aspergillus fumigatus str. Af293	AFU2G15820_T	6	39	60	48	35	18	45	36	58	63	204	204	198	165	138	117	103	99	58	63
Aspergillus fumigatus str. Af293	AFU5G07690_T	6	12	12	7	44	16	55	73	113	200	230	308	224	296	212	289	168	273	113	200
Aspergillus fumigatus str. Af293	AFU5G06150_T	32	11	28	15	20	34	0	17	0	0	80	77	48	66	20	51	0	17	0	0
Aspergillus fumigatus str. Af293	AFU1G17240_T	35	38	45	43	80	55	136	144	167	268	463	548	428	510	383	467	303	412	167	268
Aspergillus fumigatus str. Af293	AFU5G12190_T	20	4	20	21	45	45	100	59	9	78	194	207	174	203	154	182	109	137	9	78
Aspergillus fumigatus str. Af293	AFU2G07530_T	29	3	12	9	27	5	12	53	0	162	80	232	51	229	39	220	12	215	0	162
Aspergillus fumigatus str. Af293	AFU4G02890_T	9	3	11	4	32	13	59	38	60	116	171	174	162	171	151	167	119	154	60	116
Aspergillus fumigatus str. Af293	AFU6G14450_T	1	9	8	23	21	51	43	132	171	225	244	440	243	431	235	408	214	357	171	225
Aspergillus fumigatus str. Af293	AFU8G01660_T	10	4	16	5	36	9	48	33	22	165	132	216	122	212	106	207	70	198	22	165
Aspergillus fumigatus str. Af293	AFU4G14205_T	3	9	0	3	6	11	27	31	88	83	124	137	121	128	121	125	115	114	88	83
Aspergillus fumigatus str. Af293	AFU8G04680_T	26	16	27	13	24	28	98	65	92	196	267	318	241	302	214	289	190	261	92	196
Aspergillus fumigatus str. Af293	AFU1G09230_T	19	20	11	10	7	5	43	23	92	129	172	187	153	167	142	157	135	152	92	129
Aspergillus fumigatus str. Af293	AFU5G09530_T	2	13	5	6	7	18	34	38	138	228	186	303	184	290	179	284	172	266	138	228
Aspergillus fumigatus str. Af293	AFU2G01680_T	8	3	13	5	77	3	111	33	138	385	347	429	339	426	326	421	249	418	138	385
Aspergillus fumigatus str. Af293	AFU5G14670_T	53	11	50	3	47	29	9	73	0	148	159	264	106	253	56	250	9	221	0	148
Aspergillus fumigatus str. Af293	AFU3G05575_T	7	6	23	11	21	38	53	99	36	51	140	205	133	199	110	188	89	150	36	51
Fusarium graminearum str. PH-1	FGRAMPH1_01G17889	4	1	4	13	10	0	24	20	30	33	72	67	68	66	64	53	54	53	30	33
Aspergillus fumigatus str. Af293	AFU5G14340_T	13	1	14	2	26	10	57	27	132	222	242	262	229	261	215	259	189	249	132	222
Aspergillus fumigatus str. Af293	AFU5G13590_T	36	7	66	17	43	23	4	104	0	153	149	304	113	297	47	280	4	257	0	153
Aspergillus fumigatus str. Af293	AFU6G04770_T	30	37	11	36	7	54	24	97	50	81	122	305	92	268	81	232	74	178	50	81
Fusarium graminearum str. PH-1	FGRAMPH1_01G09161	19	10	54	19	131	47	318	201	247	394	769	671	750	661	696	642	565	595	247	394
Aspergillus fumigatus str. Af293	AFU1G07555_T	11	10	5	14	26	51	124	156	116	176	282	407	271	397	266	383	240	332	116	176
Fusarium graminearum str. PH-1	FGRAMPH1_01G00323	8	6	13	5	21	8	21	58	0	40	63	117	55	111	42	106	21	98	0	40
Aspergillus fumigatus str. Af293	AFU8G06300_T	7	11	5	5	38	12	43	47	7	33	100	108	93	97	88	92	50	80	7	33
Aspergillus fumigatus str. Af293	AFU2G03620_T	14	4	16	6	20	7	64	26	152	252	266	295	252	291	236	285	216	278	152	252
Fusarium graminearum str. PH-1	FGRAMPH1_01G08559	20	12	20	17	35	16	74	63	18	51	167	159	147	147	127	130	92	114	18	51
Aspergillus fumigatus str. Af293	AFU1G15820_T	9	9	14	13	32	40	79	80	220	208	354	350	345	341	331	328	299	288	220	208
Fusarium graminearum str. PH-1	FGRAMPH1_01G10209	17	13	17	17	29	29	85	45	147	217	295	321	278	308	261	291	232	262	147	217
Aspergillus fumigatus str. Af293	AFU1G12870_T	37	17	49	11	49	21	109	64	67	108	311	221	274	204	225	193	176	172	67	108
Aspergillus fumigatus str. Af293	AFU6G03930_T	15	10	15	12	47	21	157	119	45	151	279	313	264	303	249	291	202	270	45	151
Aspergillus fumigatus str. Af293	AFU1G17542_T	23	30	12	45	30	88	60	164	39	152	164	479	141	449	129	404	99	316	39	152
Aspergillus fumigatus str. Af293	AFU5G07760_T	25	34	46	44	78	74	146	148	169	181	464	481	439	447	393	403	315	329	169	181
Fusarium graminearum str. PH-1	FGRAMPH1_01G22631	5	2	10	10	32	31	65	63	37	38	149	144	144	142	134	132	102	101	37	38
Aspergillus fumigatus str. Af293	AFU4G03420_T	42	0	2	0	0	1	8	6	125	127	177	134	135	134	133	134	133	133	125	127
Fusarium graminearum str. PH-1	FGRAMPH1_01G25799	80	82	27	37	1	53	0	104	0	55	108	331	28	249	1	212	0	159	0	55
Fusarium graminearum str. PH-1	FGRAMPH1_01G05239	7	5	3	4	10	13	21	81	16	75	57	178	50	173	47	169	37	156	16	75
Fusarium graminearum str. PH-1	FGRAMPH1_01G20229	1	0	0	0	3	2	17	13	61	67	82	82	81	82	81	82	78	80	61	67
Fusarium graminearum str. PH-1	FGRAMPH1_01G09549	10	18	11	42	24	65	45	109	243	163	333	397	323	379	312	337	288	272	243	163
Fusarium graminearum str. PH-1	FGRAMPH1_01G15917	22	21	20	26	33	62	44	40	84	102	203	251	181	230	161	204	128	142	84	102
Fusarium graminearum str. PH-1	FGRAMPH1_01G06249	45	31	14	50	1	37	0	1	0	0	60	119	15	88	1	38	0	1	0	0
Fusarium graminearum str. PH-1	FGRAMPH1_01G03961	0	1	1	4	2	3	22	21	48	55	73	84	73	83	72	79	70	76	48	55
Fusarium graminearum str. PH-1	FGRAMPH1_01G12453	2	4	22	22	49	53	129	151	197	285	399	515	397	511	375	489	326	436	197	285
Aspergillus fumigatus str. Af293	AFU2G14450_T	37	13	26	15	89	30	104	66	28	181	284	305	247	292	221	277	132	247	28	181
Aspergillus fumigatus str. Af293	AFU2G15810_T	28	25	31	23	28	25	21	25	2	0	110	98	82	73	51	50	23	25	2	0
Aspergillus fumigatus str. Af293	AFU3G07400_T	51	52	63	65	39	64	1	5	0	0	154	186	103	134	40	69	1	5	0	0
Aspergillus fumigatus str. Af293	AFU6G03310_T	1	1	2	0	11	11	53	49	145	210	212	271	211	270	209	270	198	259	145	210
Aspergillus fumigatus str. Af293	AFU6G03810_T	6	4	5	4	27	14	85	87	38	60	161	169	155	165	150	161	123	147	38	60
Aspergillus fumigatus str. Af293	AFU7G06210_T	32	5	47	12	91	38	78	115	7	96	255	266	223	261	176	249	85	211	7	96
Aspergillus fumigatus str. Af293	AFU5G10250_T	5	9	5	6	9	5	45	39	34	44	98	103	93	94	88	88	79	83	34	44
Aspergillus fumigatus str. Af293	AFU1G10140_T	25	14	35	35	75	56	99	92	4	95	238	292	213	278	178	243	103	187	4	95
Aspergillus fumigatus str. Af293	AFU3G08490_T	4	1	22	5	22	9	55	29	69	195	172	239	168	238	146	233	124	224	69	195
Aspergillus fumigatus str. Af293	AFU5G01220_T	24	42	43	84	88	163	115	159	67	138	337	586	313	544	270	460	182	297	67	138
Aspergillus fumigatus str. Af293	AFU1G06340_T	7	0	1	0	6	3	41	19	86	113	141	135	134	135	133	135	127	132	86	113
Aspergillus fumigatus str. Af293	AFU6G12920_T	12	11	7	9	20	11	34	22	22	43	95	96	83	85	76	76	56	65	22	43
Aspergillus fumigatus str. Af293	AFU2G10710_T	5	16	8	15	20	15	44	73	81	160	158	279	153	263	145	248	125	233	81	160
Aspergillus fumigatus str. Af293	AFU6G09440_T	12	7	15	16	45	33	117	94	181	295	370	445	358	438	343	422	298	389	181	295
Aspergillus fumigatus str. Af293	AFU6G02010_T	3	2	2	2	8	5	22	24	195	196	230	229	227	227	225	225	217	220	195	196
Aspergillus fumigatus str. Af293	AFU1G00350_T	26	13	47	13	96	68	201	169	71	138	441	401	415	388	368	375	272	307	71	138
Aspergillus fumigatus str. Af293	AFU7G06460_T	11	1	13	1	31	5	111	26	131	287	297	320	286	319	273	318	242	313	131	287
Aspergillus fumigatus str. Af293	AFU3G02150_T	18	11	28	19	65	56	141	127	78	179	330	392	312	381	284	362	219	306	78	179
Aspergillus fumigatus str. Af293	AFU5G14860_T	2	1	4	5	16	15	51	57	62	90	135	168	133	167	129	162	113	147	62	90
Aspergillus fumigatus str. Af293	AFU3G00980_T	32	26	54	30	112	77	144	183	55	157	397	473	365	447	311	417	199	340	55	157
Aspergillus fumigatus str. Af293	AFU2G14655_T	24	32	49	41	69	111	113	179	119	98	374	461	350	429	301	388	232	277	119	98
Aspergillus fumigatus str. Af293	AFU5G01490_T	20	15	6	4	0	0	0	10	0	18	26	47	6	32	0	28	0	28	0	18
Aspergillus fumigatus str. Af293	AFU2G00110_T	17	8	44	19	112	70	127	169	64	188	364	454	347	446	303	427	191	357	64	188
Aspergillus fumigatus str. Af293	AFU3G06720_T	3	7	3	21	11	11	60	56	169	144	246	239	243	232	240	211	229	200	169	144
Aspergillus fumigatus str. Af293	AFU1G02300_T	57	18	35	1	10	6	2	31	0	16	104	72	47	54	12	53	2	47	0	16
Aspergillus fumigatus str. Af293	AFU6G10670_T	13	17	22	6	16	7	88	52	91	148	230	230	217	213	195	207	179	200	91	148
Fusarium graminearum str. PH-1	FGRAMPH1_01G12957	19	28	28	35	41	63	57	70	28	24	173	220	154	192	126	157	85	94	28	24
Aspergillus fumigatus str. Af293	AFU3G14670_T	12	4	33	23	76	73	115	152	74	209	310	461	298	457	265	434	189	361	74	209
Aspergillus fumigatus str. Af293	AFU1G00330_T	13	22	2	19	0	10	0	0	0	0	15	51	2	29	0	10	0	0	0	0
Aspergillus fumigatus str. Af293	AFU7G02190_T	45	38	51	44	42	47	15	33	0	0	153	162	108	124	57	80	15	33	0	0
Fusarium graminearum str. PH-1	FGRAMPH1_01G16691	19	28	34	46	50	26	31	46	1	2	135	148	116	120	82	74	32	48	1	2
Fusarium graminearum str. PH-1	FGRAMPH1_01G12387	8	7	13	13	44	34	118	90	150	235	333	379	325	372	312	359	268	325	150	235
Fusarium graminearum str. PH-1	FGRAMPH1_01G27065	17	37	14	82	57	205	179	374	86	135	353	833	336	796	322	714	265	509	86	135
Fusarium graminearum str. PH-1	FGRAMPH1_01G08177	91	20	156	102	262	261	268	456	9	108	786	947	695	927	539	825	277	564	9	108
Fusarium graminearum str. PH-1	FGRAMPH1_01G20443	0	19	0	10	0	1	0	0	0	0	0	30	0	11	0	1	0	0	0	0
Fusarium graminearum str. PH-1	FGRAMPH1_01G15425	21	30	16	21	18	18	45	30	52	43	152	142	131	112	115	91	97	73	52	43
Fusarium graminearum str. PH-1	FGRAMPH1_01G16655	64	29	73	44	116	65	93	135	0	61	346	334	282	305	209	261	93	196	0	61
Fusarium graminearum str. PH-1	FGRAMPH1_01G13097	1	4	2	1	2	4	10	8	212	215	227	232	226	228	224	227	222	223	212	215
Fusarium graminearum str. PH-1	FGRAMPH1_01G25009	51	29	57	25	12	42	0	105	0	64	120	265	69	236	12	211	0	169	0	64
Aspergillus fumigatus str. Af293	AFU2G13860_T	0	11	1	10	2	1	19	8	57	70	79	100	79	89	78	79	76	78	57	70
Fusarium graminearum str. PH-1	FGRAMPH1_01G22825	45	44	31	68	45	75	20	41	6	3	147	231	102	187	71	119	26	44	6	3
Fusarium graminearum str. PH-1	FGRAMPH1_01G27801	19	31	18	20	9	8	7	5	0	0	53	64	34	33	16	13	7	5	0	0
Fusarium graminearum str. PH-1	FGRAMPH1_01G14729	2	2	1	5	4	10	46	61	362	472	415	550	413	548	412	543	408	533	362	472
Aspergillus fumigatus str. Af293	AFU2G05170_T	15	26	18	17	24	24	64	85	48	193	169	345	154	319	136	302	112	278	48	193
Aspergillus fumigatus str. Af293	AFU8G02770_T	8	0	9	3	10	3	7	5	117	130	151	141	143	141	134	138	124	135	117	130
Aspergillus fumigatus str. Af293	AFU7G04760_T	8	16	5	1	19	11	107	73	327	436	466	537	458	521	453	520	434	509	327	436
Aspergillus fumigatus str. Af293	AFU5G13730_T	17	2	2	1	10	7	64	49	135	152	228	211	211	209	209	208	199	201	135	152
Aspergillus fumigatus str. Af293	AFU3G05340_T	3	22	2	29	11	31	53	75	88	201	157	358	154	336	152	307	141	276	88	201
Fusarium graminearum str. PH-1	FGRAMPH1_01G09117	47	65	65	59	122	177	193	422	87	88	514	811	467	746	402	687	280	510	87	88
Fusarium graminearum str. PH-1	FGRAMPH1_01G04841	65	3	41	7	10	13	1	38	0	32	117	93	52	90	11	83	1	70	0	32
Fusarium graminearum str. PH-1	FGRAMPH1_01G01417	4	3	0	0	2	3	9	9	39	38	54	53	50	50	50	50	48	47	39	38
Aspergillus fumigatus str. Af293	AFU1G16150_T	11	6	11	7	25	15	44	55	17	24	108	107	97	101	86	94	61	79	17	24
Aspergillus fumigatus str. Af293	AFU7G08231_T	12	40	0	40	0	22	0	1	0	0	12	103	0	63	0	23	0	1	0	0
Aspergillus fumigatus str. Af293	AFU4G07320_T	29	9	29	6	56	25	33	69	0	15	147	124	118	115	89	109	33	84	0	15
Aspergillus fumigatus str. Af293	AFU5G08770_T	34	19	27	27	37	51	100	112	76	114	274	323	240	304	213	277	176	226	76	114
Fusarium graminearum str. PH-1	FGRAMPH1_01G11951	6	3	6	1	27	3	106	57	97	214	242	278	236	275	230	274	203	271	97	214
Aspergillus fumigatus str. Af293	AFU1G02160_T	27	20	22	18	37	43	47	47	10	6	143	134	116	114	94	96	57	53	10	6
Fusarium graminearum str. PH-1	FGRAMPH1_01G14885	18	7	2	6	2	6	28	55	93	138	143	212	125	205	123	199	121	193	93	138
Fusarium graminearum str. PH-1	FGRAMPH1_01G04227	19	30	25	34	61	86	75	94	79	94	259	338	240	308	215	274	154	188	79	94
Fusarium graminearum str. PH-1	FGRAMPH1_01G24087	37	0	34	23	30	27	0	19	0	0	101	69	64	69	30	46	0	19	0	0
Fusarium graminearum str. PH-1	FGRAMPH1_01G23437	11	9	15	19	51	50	132	124	98	108	307	310	296	301	281	282	230	232	98	108
Fusarium graminearum str. PH-1	FGRAMPH1_01G20751	27	21	19	8	16	24	57	65	154	143	273	261	246	240	227	232	211	208	154	143
Fusarium graminearum str. PH-1	FGRAMPH1_01G09187	41	32	10	31	39	69	122	162	7	91	219	385	178	353	168	322	129	253	7	91
Fusarium graminearum str. PH-1	FGRAMPH1_01G06163	37	46	50	65	63	47	80	69	67	82	297	309	260	263	210	198	147	151	67	82
Aspergillus fumigatus str. Af293	AFU6G00130_T	25	5	42	10	138	95	139	194	96	173	440	477	415	472	373	462	235	367	96	173
Aspergillus fumigatus str. Af293	AFU5G08440_T	10	7	19	23	20	71	88	123	144	211	281	435	271	428	252	405	232	334	144	211
Aspergillus fumigatus str. Af293	AFU6G02830_T	10	9	3	9	14	7	40	27	39	74	106	126	96	117	93	108	79	101	39	74
Aspergillus fumigatus str. Af293	AFU3G01230_T	36	8	36	29	124	75	160	188	61	213	417	513	381	505	345	476	221	401	61	213
Aspergillus fumigatus str. Af293	AFU4G03500_T	32	26	29	21	5	28	0	18	0	0	66	93	34	67	5	46	0	18	0	0
Aspergillus fumigatus str. Af293	AFU1G17140_T	0	5	12	10	15	24	67	67	202	238	296	344	296	339	284	329	269	305	202	238
Aspergillus fumigatus str. Af293	AFU1G02390_T	17	0	15	5	37	14	93	38	74	213	236	270	219	270	204	265	167	251	74	213
Aspergillus fumigatus str. Af293	AFU2G16570_T	11	4	7	4	19	30	91	70	171	200	299	308	288	304	281	300	262	270	171	200
Aspergillus fumigatus str. Af293	AFU1G16160_T	10	12	9	6	12	14	50	49	19	19	100	100	90	88	81	82	69	68	19	19
Aspergillus fumigatus str. Af293	AFU2G11400_T	11	0	10	3	35	9	66	36	88	253	210	301	199	301	189	298	154	289	88	253
Aspergillus fumigatus str. Af293	AFU2G00890_T	23	12	16	5	23	10	17	32	12	15	91	74	68	62	52	57	29	47	12	15
Fusarium graminearum str. PH-1	FGRAMPH1_01G03583	5	15	16	33	67	108	136	158	31	56	255	370	250	355	234	322	167	214	31	56
Aspergillus fumigatus str. Af293	AFU6G10850_T	2	19	14	30	33	49	92	109	182	233	323	440	321	421	307	391	274	342	182	233
Fusarium graminearum str. PH-1	FGRAMPH1_01G24883	17	7	8	13	17	13	16	15	8	11	66	59	49	52	41	39	24	26	8	11
Aspergillus fumigatus str. Af293	AFU1G01920_T	29	2	52	3	68	23	41	113	14	126	204	267	175	265	123	262	55	239	14	126
Fusarium graminearum str. PH-1	FGRAMPH1_01G23185	16	64	14	41	19	1	3	0	0	0	52	106	36	42	22	1	3	0	0	0
Fusarium graminearum str. PH-1	FGRAMPH1_01G05763	34	17	53	55	55	64	84	117	31	97	257	350	223	333	170	278	115	214	31	97
Fusarium graminearum str. PH-1	FGRAMPH1_01G16317	11	4	13	19	28	20	38	44	22	53	112	140	101	136	88	117	60	97	22	53
Aspergillus fumigatus str. Af293	AFU3G13300_T	97	109	48	62	65	46	86	80	6	14	302	311	205	202	157	140	92	94	6	14
Fusarium graminearum str. PH-1	FGRAMPH1_01G05317	51	19	39	28	53	60	63	106	45	128	251	341	200	322	161	294	108	234	45	128
Fusarium graminearum str. PH-1	FGRAMPH1_01G11159	0	35	0	39	0	41	0	13	0	0	0	128	0	93	0	54	0	13	0	0
Fusarium graminearum str. PH-1	FGRAMPH1_01G20951	27	32	20	31	50	78	104	144	96	134	297	419	270	387	250	356	200	278	96	134
Fusarium graminearum str. PH-1	FGRAMPH1_01G13459	24	19	57	38	91	76	87	111	64	200	323	444	299	425	242	387	151	311	64	200
Aspergillus fumigatus str. Af293	AFU2G03040_T	2	1	1	1	2	3	22	16	81	96	108	117	106	116	105	115	103	112	81	96
Fusarium graminearum str. PH-1	FGRAMPH1_01G25583	6	47	24	43	43	3	29	0	0	0	102	93	96	46	72	3	29	0	0	0
Fusarium graminearum str. PH-1	FGRAMPH1_01G20967	25	20	26	16	7	3	26	8	27	84	111	131	86	111	60	95	53	92	27	84
Aspergillus fumigatus str. Af293	AFU2G15270_T	17	5	22	1	65	20	54	64	0	74	158	164	141	159	119	158	54	138	0	74
Fusarium graminearum str. PH-1	FGRAMPH1_01G02427	32	16	52	38	54	74	95	140	78	87	311	355	279	339	227	301	173	227	78	87
Aspergillus fumigatus str. Af293	AFU7G01105_T	22	5	11	5	37	10	7	44	0	130	77	194	55	189	44	184	7	174	0	130
Fusarium graminearum str. PH-1	FGRAMPH1_01G18943	33	36	12	27	9	10	30	26	4	8	88	107	55	71	43	44	34	34	4	8
Fusarium graminearum str. PH-1	FGRAMPH1_01G12293	49	15	22	51	26	94	35	175	17	85	149	420	100	405	78	354	52	260	17	85
Fusarium graminearum str. PH-1	FGRAMPH1_01G00579	8	4	6	4	5	6	23	19	98	99	140	132	132	128	126	124	121	118	98	99
Aspergillus fumigatus str. Af293	AFU5G04340_T	70	39	42	28	39	36	66	47	229	279	446	429	376	390	334	362	295	326	229	279
Fusarium graminearum str. PH-1	FGRAMPH1_01G09441	5	4	5	6	4	1	9	12	111	110	134	133	129	129	124	123	120	122	111	110
Aspergillus fumigatus str. Af293	AFU6G11780_T	60	57	85	81	62	129	17	101	0	13	224	381	164	324	79	243	17	114	0	13
Aspergillus fumigatus str. Af293	AFU5G00620_T	26	6	58	11	60	38	51	111	2	183	197	349	171	343	113	332	53	294	2	183
Aspergillus fumigatus str. Af293	AFU6G06930_T	0	0	1	0	1	3	18	14	227	235	247	252	247	252	246	252	245	249	227	235
Aspergillus fumigatus str. Af293	AFU3G00510_T	3	3	6	4	5	2	53	18	78	116	145	143	142	140	136	136	131	134	78	116
Aspergillus fumigatus str. Af293	AFU6G09760_T	19	29	26	45	57	65	127	174	153	179	382	492	363	463	337	418	280	353	153	179
Fusarium graminearum str. PH-1	FGRAMPH1_01G18111	98	19	27	23	5	13	0	37	0	26	130	118	32	99	5	76	0	63	0	26
Fusarium graminearum str. PH-1	FGRAMPH1_01G26387	18	33	18	22	10	11	30	29	3	2	79	97	61	64	43	42	33	31	3	2
Fusarium graminearum str. PH-1	FGRAMPH1_01G24505	51	18	56	15	51	46	38	34	27	34	223	147	172	129	116	114	65	68	27	34
Fusarium graminearum str. PH-1	FGRAMPH1_01G27353	10	25	23	25	41	81	125	141	197	236	396	508	386	483	363	458	322	377	197	236
Fusarium graminearum str. PH-1	FGRAMPH1_01G04797	19	38	29	46	54	46	145	110	89	291	336	531	317	493	288	447	234	401	89	291
Fusarium graminearum str. PH-1	FGRAMPH1_01G05583	16	17	10	11	24	20	90	67	45	103	185	218	169	201	159	190	135	170	45	103
Fusarium graminearum str. PH-1	FGRAMPH1_01G06997	43	39	32	29	15	18	15	16	2	3	107	105	64	66	32	37	17	19	2	3
Fusarium graminearum str. PH-1	FGRAMPH1_01G14205	4	0	1	0	1	2	31	34	385	382	422	418	418	418	417	418	416	416	385	382
Fusarium graminearum str. PH-1	FGRAMPH1_01G10649	19	8	8	5	39	6	93	25	62	190	221	234	202	226	194	221	155	215	62	190
Aspergillus fumigatus str. Af293	AFU3G06492_T	2	12	11	2	32	9	41	35	3	34	89	92	87	80	76	78	44	69	3	34
Aspergillus fumigatus str. Af293	AFU6G10030_T	6	11	7	5	24	5	72	39	97	195	206	255	200	244	193	239	169	234	97	195
Aspergillus fumigatus str. Af293	AFU1G05340_T	1	1	4	0	7	0	31	23	100	123	143	147	142	146	138	146	131	146	100	123
Aspergillus fumigatus str. Af293	AFU5G01370_T	2	3	4	4	6	6	53	52	185	186	250	251	248	248	244	244	238	238	185	186
Aspergillus fumigatus str. Af293	AFU2G13265_T	16	13	9	12	22	37	49	88	49	48	145	198	129	185	120	173	98	136	49	48
Aspergillus fumigatus str. Af293	AFU3G14660_T	20	7	5	22	33	21	15	20	8	3	81	73	61	66	56	44	23	23	8	3
Aspergillus fumigatus str. Af293	AFU4G12140_T	26	22	19	39	49	19	111	76	204	291	409	447	383	425	364	386	315	367	204	291
Aspergillus fumigatus str. Af293	AFU6G02340_T	15	18	39	14	62	4	100	36	30	214	246	286	231	268	192	254	130	250	30	214
Aspergillus fumigatus str. Af293	AFU2G13150_T	38	29	37	19	28	17	0	55	0	42	103	162	65	133	28	114	0	97	0	42
Aspergillus fumigatus str. Af293	AFU1G05660_T	38	30	31	15	19	10	46	41	11	16	145	112	107	82	76	67	57	57	11	16
Aspergillus fumigatus str. Af293	AFU7G00090_T	24	196	42	255	90	277	156	335	30	16	342	1079	318	883	276	628	186	351	30	16
Aspergillus fumigatus str. Af293	AFU7G04150_T	15	12	30	23	28	29	36	31	27	32	136	127	121	115	91	92	63	63	27	32
Fusarium graminearum str. PH-1	FGRAMPH1_01G16315	15	3	0	2	6	5	21	29	43	34	85	73	70	70	70	68	64	63	43	34
Fusarium graminearum str. PH-1	FGRAMPH1_01G17783	37	35	35	28	73	74	105	186	69	158	319	481	282	446	247	418	174	344	69	158
Aspergillus fumigatus str. Af293	AFU4G00590_T	5	2	8	3	17	10	90	69	215	316	335	400	330	398	322	395	305	385	215	316
Aspergillus fumigatus str. Af293	AFU2G17515_T	9	21	25	31	53	79	31	127	0	275	118	533	109	512	84	481	31	402	0	275
Aspergillus fumigatus str. Af293	AFU4G03645_T	17	14	28	29	40	23	27	31	0	8	112	105	95	91	67	62	27	39	0	8
Aspergillus fumigatus str. Af293	AFU5G01405_T	27	16	18	53	52	102	66	173	23	222	186	566	159	550	141	497	89	395	23	222
Aspergillus fumigatus str. Af293	AFU2G00090_T	42	120	38	261	123	351	161	364	22	9	386	1105	344	985	306	724	183	373	22	9
Aspergillus fumigatus str. Af293	AFU1G17460_T	45	30	54	43	114	74	117	134	90	233	420	514	375	484	321	441	207	367	90	233
Aspergillus fumigatus str. Af293	AFU8G05690_T	5	3	6	5	5	5	16	18	168	165	200	196	195	193	189	188	184	183	168	165
Fusarium graminearum str. PH-1	FGRAMPH1_01G27681	17	20	23	48	41	43	56	104	100	120	237	335	220	315	197	267	156	224	100	120
Aspergillus fumigatus str. Af293	AFU2G14330_T	37	21	42	37	44	44	11	15	1	2	135	119	98	98	56	61	12	17	1	2
Fusarium graminearum str. PH-1	FGRAMPH1_01G07997	3	0	1	9	13	10	30	28	93	90	140	137	137	137	136	128	123	118	93	90
Aspergillus fumigatus str. Af293	AFU7G04370_T	4	0	4	2	14	4	86	44	115	312	223	362	219	362	215	360	201	356	115	312
Aspergillus fumigatus str. Af293	AFU3G02550_T	53	18	60	7	91	71	167	285	80	372	451	753	398	735	338	728	247	657	80	372
Aspergillus fumigatus str. Af293	AFU6G03720_T	29	16	43	22	74	99	124	163	12	157	282	457	253	441	210	419	136	320	12	157
Aspergillus fumigatus str. Af293	AFU2G01390_T	0	6	5	4	2	7	32	46	170	221	209	284	209	278	204	274	202	267	170	221
Aspergillus fumigatus str. Af293	AFU6G06390_T	22	18	13	30	9	57	9	69	2	4	55	178	33	160	20	130	11	73	2	4
Aspergillus fumigatus str. Af293	AFU1G14310_T	9	24	31	25	70	41	145	126	72	248	327	464	318	440	287	415	217	374	72	248
Aspergillus fumigatus str. Af293	AFU1G01530_T	2	0	0	1	3	2	13	18	168	163	186	184	184	184	184	183	181	181	168	163
Aspergillus fumigatus str. Af293	AFU4G03080_T	2	3	2	13	1	51	14	85	86	68	105	220	103	217	101	204	100	153	86	68
Fusarium graminearum str. PH-1	FGRAMPH1_01G15657	22	1	45	5	63	40	88	88	15	181	233	315	211	314	166	309	103	269	15	181
Fusarium graminearum str. PH-1	FGRAMPH1_01G12187	23	40	35	38	61	63	116	155	74	220	309	516	286	476	251	438	190	375	74	220
Aspergillus fumigatus str. Af293	AFU5G11200_T	3	1	7	2	18	2	37	28	17	104	82	137	79	136	72	134	54	132	17	104
Fusarium graminearum str. PH-1	FGRAMPH1_01G03269	2	1	5	4	12	4	42	19	11	50	72	78	70	77	65	73	53	69	11	50
Aspergillus fumigatus str. Af293	AFU3G01590_T	24	3	9	16	19	59	34	123	7	26	93	227	69	224	60	208	41	149	7	26
Fusarium graminearum str. PH-1	FGRAMPH1_01G19271	7	10	32	12	52	60	184	173	207	209	482	464	475	454	443	442	391	382	207	209
Fusarium graminearum str. PH-1	FGRAMPH1_01G22701	11	12	17	13	23	26	54	66	83	71	188	188	177	176	160	163	137	137	83	71
Fusarium graminearum str. PH-1	FGRAMPH1_01G12363	33	45	38	52	31	96	49	66	17	7	168	266	135	221	97	169	66	73	17	7
Fusarium graminearum str. PH-1	FGRAMPH1_01G20035	44	35	13	42	11	58	9	39	0	0	77	174	33	139	20	97	9	39	0	0
Fusarium graminearum str. PH-1	FGRAMPH1_01G05185	19	2	28	1	9	7	0	43	0	2	56	55	37	53	9	52	0	45	0	2
Fusarium graminearum str. PH-1	FGRAMPH1_01G09239	25	38	20	51	46	93	23	144	0	98	114	424	89	386	69	335	23	242	0	98
Fusarium graminearum str. PH-1	FGRAMPH1_01G11099	56	43	46	54	56	72	73	89	53	65	284	323	228	280	182	226	126	154	53	65
Fusarium graminearum str. PH-1	FGRAMPH1_01G08093	56	34	33	81	38	163	82	257	131	161	340	696	284	662	251	581	213	418	131	161
Fusarium graminearum str. PH-1	FGRAMPH1_01G13867	2	1	3	3	4	2	25	16	211	223	245	245	243	244	240	241	236	239	211	223
Fusarium graminearum str. PH-1	FGRAMPH1_01G00081	5	2	6	7	36	15	97	70	111	216	255	310	250	308	244	301	208	286	111	216
Fusarium graminearum str. PH-1	FGRAMPH1_01G04083	15	29	16	26	47	53	103	120	111	137	292	365	277	336	261	310	214	257	111	137
Fusarium graminearum str. PH-1	FGRAMPH1_01G12099	1	7	0	5	0	0	0	0	0	0	1	12	0	5	0	0	0	0	0	0
Aspergillus fumigatus str. Af293	AFU2G09680_T	23	24	25	14	63	58	87	61	100	176	298	333	275	309	250	295	187	237	100	176
Aspergillus fumigatus str. Af293	AFU3G13080_T	21	5	12	3	30	26	61	66	100	107	224	207	203	202	191	199	161	173	100	107
Aspergillus fumigatus str. Af293	AFU2G10370_T	8	7	18	13	27	41	41	71	0	13	94	145	86	138	68	125	41	84	0	13
Aspergillus fumigatus str. Af293	AFU4G07440_T	32	12	33	10	61	36	49	97	7	131	182	286	150	274	117	264	56	228	7	131
Aspergillus fumigatus str. Af293	AFU1G02890_T	1	12	7	11	10	6	12	13	113	112	143	154	142	142	135	131	125	125	113	112
Aspergillus fumigatus str. Af293	AFU4G07150_T	63	13	34	12	28	15	8	16	0	17	133	73	70	60	36	48	8	33	0	17
Aspergillus fumigatus str. Af293	AFU5G11640_T	1	1	7	5	18	8	72	71	76	89	174	174	173	173	166	168	148	160	76	89
Aspergillus fumigatus str. Af293	AFU6G12220_T	13	0	3	2	25	8	68	28	51	185	160	223	147	223	144	221	119	213	51	185
Aspergillus fumigatus str. Af293	AFU1G06180_T	5	11	7	26	14	43	78	106	154	201	258	387	253	376	246	350	232	307	154	201
Aspergillus fumigatus str. Af293	AFU2G00730_T	2	0	6	1	9	6	54	51	309	404	380	462	378	462	372	461	363	455	309	404
Aspergillus fumigatus str. Af293	AFU1G01050_T	6	10	7	13	19	24	52	109	101	119	185	275	179	265	172	252	153	228	101	119
Fusarium graminearum str. PH-1	FGRAMPH1_01G11825	10	15	24	46	85	83	159	186	111	326	389	656	379	641	355	595	270	512	111	326
Fusarium graminearum str. PH-1	FGRAMPH1_01G13345	12	12	23	30	67	65	214	167	129	168	445	442	433	430	410	400	343	335	129	168
Fusarium graminearum str. PH-1	FGRAMPH1_01G20087	10	22	11	12	18	24	73	60	153	189	265	307	255	285	244	273	226	249	153	189
Aspergillus fumigatus str. Af293	AFU3G01100_T	7	14	6	7	16	37	34	77	52	2	115	137	108	123	102	116	86	79	52	2
Aspergillus fumigatus str. Af293	AFU6G10750_T	36	47	27	24	44	41	94	94	11	15	212	221	176	174	149	150	105	109	11	15
Aspergillus fumigatus str. Af293	AFU7G04490_T	4	3	4	5	6	5	30	10	6	43	50	66	46	63	42	58	36	53	6	43
Aspergillus fumigatus str. Af293	AFU4G08400_T	27	80	26	37	0	24	0	16	0	25	53	182	26	102	0	65	0	41	0	25
Aspergillus fumigatus str. Af293	AFU3G06630_T	4	6	5	9	25	17	52	39	35	50	121	121	117	115	112	106	87	89	35	50
Aspergillus fumigatus str. Af293	AFU4G01560_T	6	3	19	15	81	76	210	215	138	250	454	559	448	556	429	541	348	465	138	250
Fusarium graminearum str. PH-1	FGRAMPH1_01G04859	2	1	15	9	27	25	43	45	112	118	199	198	197	197	182	188	155	163	112	118
Aspergillus fumigatus str. Af293	AFU6G14270_T	31	46	21	23	10	22	8	51	13	40	83	182	52	136	31	113	21	91	13	40
Fusarium graminearum str. PH-1	FGRAMPH1_01G08939	16	4	18	5	19	9	2	22	0	71	55	111	39	107	21	102	2	93	0	71
Aspergillus fumigatus str. Af293	AFU4G09870_T	31	10	54	4	16	15	7	27	0	18	108	74	77	64	23	60	7	45	0	18
Aspergillus fumigatus str. Af293	AFU2G03720_T	2	1	2	0	0	1	10	11	158	160	172	173	170	172	168	172	168	171	158	160
Aspergillus fumigatus str. Af293	AFU5G12790_T	1	1	0	0	4	6	38	44	408	400	451	451	450	450	450	450	446	444	408	400
Aspergillus fumigatus str. Af293	AFU1G03720_T	27	80	79	33	8	0	0	0	0	0	114	113	87	33	8	0	0	0	0	0
Fusarium graminearum str. PH-1	FGRAMPH1_01G22479	60	53	17	42	12	10	1	0	0	0	90	105	30	52	13	10	1	0	0	0
Fusarium graminearum str. PH-1	FGRAMPH1_01G04565	22	2	13	8	24	29	18	13	9	17	86	69	64	67	51	59	27	30	9	17
Aspergillus fumigatus str. Af293	AFU3G06860_T	23	11	3	1	11	6	34	31	96	105	167	154	144	143	141	142	130	136	96	105
Fusarium graminearum str. PH-1	FGRAMPH1_01G24609	3	12	13	18	27	21	53	59	46	46	142	156	139	144	126	126	99	105	46	46
Aspergillus fumigatus str. Af293	AFU4G13480_T	13	9	8	30	0	37	0	17	0	0	21	93	8	84	0	54	0	17	0	0
Fusarium graminearum str. PH-1	FGRAMPH1_01G05799	6	10	6	14	14	18	24	38	6	1	56	81	50	71	44	57	30	39	6	1
Aspergillus fumigatus str. Af293	AFU6G04800_T	16	7	12	4	17	17	47	22	121	164	213	214	197	207	185	203	168	186	121	164
Fusarium graminearum str. PH-1	FGRAMPH1_01G19797	8	10	9	11	20	21	48	87	65	156	150	285	142	275	133	264	113	243	65	156
Aspergillus fumigatus str. Af293	AFU5G09730_T	13	61	15	22	19	50	74	149	34	77	155	359	142	298	127	276	108	226	34	77
Aspergillus fumigatus str. Af293	AFU2G03670_T	48	6	25	10	7	18	12	33	24	53	116	120	68	114	43	104	36	86	24	53
Fusarium graminearum str. PH-1	FGRAMPH1_01G18967	13	11	23	24	19	16	34	38	47	45	136	134	123	123	100	99	81	83	47	45
Fusarium graminearum str. PH-1	FGRAMPH1_01G24769	26	7	35	19	25	15	19	15	7	11	112	67	86	60	51	41	26	26	7	11
Fusarium graminearum str. PH-1	FGRAMPH1_01G11865	19	29	17	40	35	62	120	128	229	232	420	491	401	462	384	422	349	360	229	232
Fusarium graminearum str. PH-1	FGRAMPH1_01G16947	19	8	25	16	24	19	21	51	24	62	113	156	94	148	69	132	45	113	24	62
Fusarium graminearum str. PH-1	FGRAMPH1_01G01967	6	1	6	1	4	4	25	19	89	180	130	205	124	204	118	203	114	199	89	180
Fusarium graminearum str. PH-1	FGRAMPH1_01G03143	9	6	17	14	45	47	62	89	19	43	152	199	143	193	126	179	81	132	19	43
Fusarium graminearum str. PH-1	FGRAMPH1_01G15747	14	14	28	20	45	58	79	123	63	188	229	403	215	389	187	369	142	311	63	188
Fusarium graminearum str. PH-1	FGRAMPH1_01G21901	54	33	33	42	40	108	58	169	13	4	198	356	144	323	111	281	71	173	13	4
Aspergillus fumigatus str. Af293	AFU3G14490_T	1	1	1	1	3	4	42	55	303	289	350	350	349	349	348	348	345	344	303	289
Aspergillus fumigatus str. Af293	AFU6G12600_T	31	10	38	22	35	59	111	103	176	267	391	461	360	451	322	429	287	370	176	267
Aspergillus fumigatus str. Af293	AFU2G11650_T	17	0	8	0	19	5	76	18	29	131	149	154	132	154	124	154	105	149	29	131
Aspergillus fumigatus str. Af293	AFU3G14750_T	23	27	34	51	69	73	204	204	126	183	456	538	433	511	399	460	330	387	126	183
Aspergillus fumigatus str. Af293	AFU7G00900_T	19	1	2	0	0	11	0	81	0	230	21	323	2	322	0	322	0	311	0	230
Aspergillus fumigatus str. Af293	AFU3G13750_T	0	2	4	3	7	9	41	73	359	389	411	476	411	474	407	471	400	462	359	389
Aspergillus fumigatus str. Af293	AFU6G01940_T	1	1	0	0	3	0	25	13	215	230	244	244	243	243	243	243	240	243	215	230
Aspergillus fumigatus str. Af293	AFU1G09260_T	3	2	7	4	17	7	65	28	71	123	163	164	160	162	153	158	136	151	71	123
Aspergillus fumigatus str. Af293	AFU4G07640_T	0	1	8	4	32	14	43	33	14	62	97	114	97	113	89	109	57	95	14	62
Aspergillus fumigatus str. Af293	AFU7G04360_T	6	0	1	3	13	15	36	26	214	223	270	267	264	267	263	264	250	249	214	223
Aspergillus fumigatus str. Af293	AFU2G09900_T	4	1	4	5	17	9	34	40	12	12	71	67	67	66	63	61	46	52	12	12
Fusarium graminearum str. PH-1	FGRAMPH1_01G10673	4	0	10	0	23	9	58	42	129	207	224	258	220	258	210	258	187	249	129	207
Fusarium graminearum str. PH-1	FGRAMPH1_01G15391	66	57	47	22	25	14	10	11	0	0	148	104	82	47	35	25	10	11	0	0
Aspergillus fumigatus str. Af293	AFU1G01210_T	8	12	8	14	32	32	41	54	10	36	99	148	91	136	83	122	51	90	10	36
Aspergillus fumigatus str. Af293	AFU5G08100_T	10	13	12	13	32	30	39	36	7	13	100	105	90	92	78	79	46	49	7	13
Aspergillus fumigatus str. Af293	AFU5G00500_T	61	16	51	60	107	103	204	231	82	104	505	514	444	498	393	438	286	335	82	104
Aspergillus fumigatus str. Af293	AFU1G11300_T	19	1	30	2	59	7	56	59	73	195	237	264	218	263	188	261	129	254	73	195
Fusarium graminearum str. PH-1	FGRAMPH1_01G15587	18	38	17	53	24	24	70	64	87	102	216	281	198	243	181	190	157	166	87	102
Aspergillus fumigatus str. Af293	AFU2G16900_T	4	0	2	3	5	3	28	23	239	305	278	334	274	334	272	331	267	328	239	305
Fusarium graminearum str. PH-1	FGRAMPH1_01G04731	1	0	6	8	10	8	42	35	14	20	73	71	72	71	66	63	56	55	14	20
Fusarium graminearum str. PH-1	FGRAMPH1_01G23175	47	38	41	21	1	1	0	0	0	0	89	60	42	22	1	1	0	0	0	0
Aspergillus fumigatus str. Af293	AFU6G11870_T	17	11	40	29	86	38	68	44	9	133	220	255	203	244	163	215	77	177	9	133
Aspergillus fumigatus str. Af293	AFU3G11770_T	17	19	14	54	86	99	189	177	113	152	419	501	402	482	388	428	302	329	113	152
Aspergillus fumigatus str. Af293	AFU7G05890_T	11	10	13	8	33	28	81	88	54	142	192	276	181	266	168	258	135	230	54	142
Fusarium graminearum str. PH-1	FGRAMPH1_01G14901	57	47	61	85	147	175	189	284	107	53	561	644	504	597	443	512	296	337	107	53
Fusarium graminearum str. PH-1	FGRAMPH1_01G22205	3	3	16	5	58	20	155	134	160	352	392	514	389	511	373	506	315	486	160	352
Fusarium graminearum str. PH-1	FGRAMPH1_01G18215	33	21	21	29	22	13	13	14	9	8	98	85	65	64	44	35	22	22	9	8
Aspergillus fumigatus str. Af293	AFU1G12450_T	9	22	18	25	81	119	162	172	132	156	402	494	393	472	375	447	294	328	132	156
Fusarium graminearum str. PH-1	FGRAMPH1_01G18927	12	4	21	17	34	41	88	79	85	170	240	311	228	307	207	290	173	249	85	170
Aspergillus fumigatus str. Af293	AFU5G12000_T	37	36	24	25	23	25	30	26	5	5	119	117	82	81	58	56	35	31	5	5
Fusarium graminearum str. PH-1	FGRAMPH1_01G00669	40	47	30	46	49	104	88	226	83	178	290	601	250	554	220	508	171	404	83	178
Aspergillus fumigatus str. Af293	AFU4G13190_T	38	39	39	24	28	27	71	56	35	65	211	211	173	172	134	148	106	121	35	65
Fusarium graminearum str. PH-1	FGRAMPH1_01G05727	3	1	7	3	17	6	101	88	273	527	401	625	398	624	391	621	374	615	273	527
Fusarium graminearum str. PH-1	FGRAMPH1_01G07757	1	7	2	1	1	2	27	25	126	128	157	163	156	156	154	155	153	153	126	128
Aspergillus fumigatus str. Af293	AFU8G07400_T	43	62	66	73	72	203	44	269	0	72	225	679	182	617	116	544	44	341	0	72
Fusarium graminearum str. PH-1	FGRAMPH1_01G10069	0	4	2	6	12	7	17	30	24	39	55	86	55	82	53	76	41	69	24	39
Aspergillus fumigatus str. Af293	AFU5G09410_T	29	15	8	19	5	28	0	43	0	3	42	108	13	93	5	74	0	46	0	3
Fusarium graminearum str. PH-1	FGRAMPH1_01G22131	48	39	13	28	5	10	7	7	16	16	89	100	41	61	28	33	23	23	16	16
Aspergillus fumigatus str. Af293	AFU6G02930_T	10	6	14	23	22	34	40	41	14	12	100	116	90	110	76	87	54	53	14	12
Aspergillus fumigatus str. Af293	AFU8G05420_T	28	16	31	14	13	35	20	93	0	33	92	191	64	175	33	161	20	126	0	33
Aspergillus fumigatus str. Af293	AFU2G09350_T	2	0	0	0	9	0	41	15	312	321	364	336	362	336	362	336	353	336	312	321
Aspergillus fumigatus str. Af293	AFU2G01490_T	2	17	7	28	10	14	6	44	0	38	25	141	23	124	16	96	6	82	0	38
Aspergillus fumigatus str. Af293	AFU4G00350_T	9	12	30	19	58	18	107	69	75	298	279	416	270	404	240	385	182	367	75	298
Aspergillus fumigatus str. Af293	AFU1G10510_T	6	3	6	5	6	5	44	43	66	67	128	123	122	120	116	115	110	110	66	67
Aspergillus fumigatus str. Af293	AFU3G05360_T	15	13	3	3	7	11	58	16	31	79	114	122	99	109	96	106	89	95	31	79
Aspergillus fumigatus str. Af293	AFU6G11520_T	26	17	34	45	75	72	150	180	52	177	337	491	311	474	277	429	202	357	52	177
Aspergillus fumigatus str. Af293	AFU5G05510_T	18	15	23	25	39	25	105	76	163	217	348	358	330	343	307	318	268	293	163	217
Fusarium graminearum str. PH-1	FGRAMPH1_01G12431	16	45	18	28	10	15	50	3	35	0	129	91	113	46	95	18	85	3	35	0
Fusarium graminearum str. PH-1	FGRAMPH1_01G04819	26	3	61	45	121	128	139	206	65	150	412	532	386	529	325	484	204	356	65	150
Fusarium graminearum str. PH-1	FGRAMPH1_01G00713	4	18	6	20	19	53	119	168	301	257	449	516	445	498	439	478	420	425	301	257
Aspergillus fumigatus str. Af293	AFU4G11970_T	5	10	13	5	6	9	14	14	19	26	57	64	52	54	39	49	33	40	19	26
Aspergillus fumigatus str. Af293	AFU5G02410_T	23	13	22	25	67	45	127	115	140	180	379	378	356	365	334	340	267	295	140	180
Aspergillus fumigatus str. Af293	AFU3G05410_T	8	17	23	22	34	71	98	164	76	94	239	368	231	351	208	329	174	258	76	94
Aspergillus fumigatus str. Af293	AFU7G01970_T	38	12	65	24	69	38	28	73	0	123	200	270	162	258	97	234	28	196	0	123
Aspergillus fumigatus str. Af293	AFU1G17750_T	10	17	8	9	13	18	49	52	183	185	263	281	253	264	245	255	232	237	183	185
Aspergillus fumigatus str. Af293	AFU1G12050_T	0	0	6	2	28	13	132	59	58	155	224	229	224	229	218	227	190	214	58	155
Aspergillus fumigatus str. Af293	AFU8G00840_T	16	22	30	29	64	61	215	192	186	190	511	494	495	472	465	443	401	382	186	190
Aspergillus fumigatus str. Af293	AFU4G02940_T	36	41	12	22	15	30	18	20	44	45	125	158	89	117	77	95	62	65	44	45
Aspergillus fumigatus str. Af293	AFU4G09450_T	18	18	32	24	22	21	24	13	0	14	96	90	78	72	46	48	24	27	0	14
Aspergillus fumigatus str. Af293	AFU2G09750_T	1	1	7	6	5	4	25	22	105	108	143	141	142	140	135	134	130	130	105	108
Aspergillus fumigatus str. Af293	AFU6G01870_T	4	2	19	13	39	41	81	98	58	128	201	282	197	280	178	267	139	226	58	128
Aspergillus fumigatus str. Af293	AFU2G13950_T	73	82	15	92	6	78	0	40	0	11	94	303	21	221	6	129	0	51	0	11
Aspergillus fumigatus str. Af293	AFU3G09830_T	55	36	74	39	10	52	0	16	0	0	139	143	84	107	10	68	0	16	0	0
Aspergillus fumigatus str. Af293	AFU5G08590_T	1	11	1	7	5	26	23	54	158	259	188	357	187	346	186	339	181	313	158	259
Aspergillus fumigatus str. Af293	AFU2G15165_T	27	46	6	23	2	10	0	0	0	0	35	79	8	33	2	10	0	0	0	0
Aspergillus fumigatus str. Af293	AFU1G09550_T	4	9	6	5	10	6	40	20	59	91	119	131	115	122	109	117	99	111	59	91
Aspergillus fumigatus str. Af293	AFU2G04870_T	8	6	20	8	70	5	91	21	103	332	292	372	284	366	264	358	194	353	103	332
Aspergillus fumigatus str. Af293	AFU7G06620_T	17	12	21	8	53	31	88	84	19	144	198	279	181	267	160	259	107	228	19	144
Fusarium graminearum str. PH-1	FGRAMPH1_01G15741	54	50	24	26	16	18	9	16	0	4	103	114	49	64	25	38	9	20	0	4
Fusarium graminearum str. PH-1	FGRAMPH1_01G12121	1	0	3	0	1	1	17	16	87	88	109	105	108	105	105	105	104	104	87	88
Aspergillus fumigatus str. Af293	AFU4G05855_T	7	6	4	12	8	23	40	68	35	39	94	148	87	142	83	130	75	107	35	39
Fusarium graminearum str. PH-1	FGRAMPH1_01G08721	31	32	32	35	72	55	145	138	36	172	316	432	285	400	253	365	181	310	36	172
Fusarium graminearum str. PH-1	FGRAMPH1_01G26527	4	4	15	16	33	44	25	15	0	0	77	79	73	75	58	59	25	15	0	0
Aspergillus fumigatus str. Af293	AFU3G08480_T	40	24	71	46	84	105	69	178	2	149	266	502	226	478	155	432	71	327	2	149
Aspergillus fumigatus str. Af293	AFU1G07560_T	22	35	15	8	5	9	12	42	30	51	84	145	62	110	47	102	42	93	30	51
Fusarium graminearum str. PH-1	FGRAMPH1_01G16573	19	11	14	9	20	15	4	37	0	40	57	112	38	101	24	92	4	77	0	40
Fusarium graminearum str. PH-1	FGRAMPH1_01G07869	38	29	73	37	109	82	144	146	109	104	473	398	435	369	362	332	253	250	109	104
Aspergillus fumigatus str. Af293	AFU3G11370_T	4	3	1	3	4	10	23	28	65	52	97	96	93	93	92	90	88	80	65	52
Aspergillus fumigatus str. Af293	AFU1G14630_T	21	4	28	7	56	13	64	35	63	217	232	276	211	272	183	265	127	252	63	217
Aspergillus fumigatus str. Af293	AFU5G11520_T	29	16	30	40	56	40	100	79	162	189	377	364	348	348	318	308	262	268	162	189
Fusarium graminearum str. PH-1	FGRAMPH1_01G12675	22	12	66	44	81	110	43	113	1	6	213	285	191	273	125	229	44	119	1	6
Aspergillus fumigatus str. Af293	AFU2G17070_T	5	9	3	9	1	14	35	65	143	170	187	267	182	258	179	249	178	235	143	170
Aspergillus fumigatus str. Af293	AFU3G10900_T	29	55	10	38	22	25	20	24	13	17	94	159	65	104	55	66	33	41	13	17
Aspergillus fumigatus str. Af293	AFU1G13290_T	10	10	6	8	22	20	63	84	151	132	252	254	242	244	236	236	214	216	151	132
Aspergillus fumigatus str. Af293	AFU5G13750_T	52	1	47	10	51	22	55	76	3	126	208	235	156	234	109	224	58	202	3	126
Aspergillus fumigatus str. Af293	AFU6G05100_T	15	11	44	39	93	87	183	168	102	155	437	460	422	449	378	410	285	323	102	155
Fusarium graminearum str. PH-1	FGRAMPH1_01G13791	2	17	2	8	8	5	33	50	229	213	274	293	272	276	270	268	262	263	229	213
Aspergillus fumigatus str. Af293	AFU2G17815_T	31	18	35	23	15	29	0	2	0	0	81	72	50	54	15	31	0	2	0	0
Aspergillus fumigatus str. Af293	AFU8G06500_T	2	1	5	3	12	8	35	35	59	149	113	196	111	195	106	192	94	184	59	149
Aspergillus fumigatus str. Af293	AFU6G04120_T	14	10	17	20	41	33	67	94	55	178	194	335	180	325	163	305	122	272	55	178
Aspergillus fumigatus str. Af293	AFU8G04160_T	7	13	12	26	18	24	75	87	217	299	329	449	322	436	310	410	292	386	217	299
Aspergillus fumigatus str. Af293	AFU5G14710_T	19	28	32	19	85	65	181	179	51	180	368	471	349	443	317	424	232	359	51	180
Aspergillus fumigatus str. Af293	AFU5G01242_T	44	8	14	8	0	21	0	57	0	19	58	113	14	105	0	97	0	76	0	19
Aspergillus fumigatus str. Af293	AFU3G03740_T	4	6	6	6	19	18	73	89	141	313	243	432	239	426	233	420	214	402	141	313
Aspergillus fumigatus str. Af293	AFU7G02620_T	12	1	8	5	6	9	21	15	33	44	80	74	68	73	60	68	54	59	33	44
Fusarium graminearum str. PH-1	FGRAMPH1_01G10657	4	0	3	0	1	1	9	6	144	147	161	154	157	154	154	154	153	153	144	147
Fusarium graminearum str. PH-1	FGRAMPH1_01G09159	69	58	54	60	96	91	246	253	106	178	571	640	502	582	448	522	352	431	106	178
Fusarium graminearum str. PH-1	FGRAMPH1_01G03847	16	7	35	8	61	53	94	182	6	59	212	309	196	302	161	294	100	241	6	59
Fusarium graminearum str. PH-1	FGRAMPH1_01G13811	29	41	34	40	92	50	126	166	46	177	327	474	298	433	264	393	172	343	46	177
Fusarium graminearum str. PH-1	FGRAMPH1_01G16249	16	26	24	32	49	42	82	110	61	121	232	331	216	305	192	273	143	231	61	121
Fusarium graminearum str. PH-1	FGRAMPH1_01G25489	25	43	32	56	56	102	72	120	70	67	255	388	230	345	198	289	142	187	70	67
Aspergillus fumigatus str. Af293	AFU2G02550_T	18	7	53	46	11	29	42	43	77	88	201	213	183	206	130	160	119	131	77	88
Aspergillus fumigatus str. Af293	AFU3G07945_T	3	0	0	0	5	1	16	16	82	87	106	104	103	104	103	104	98	103	82	87
Aspergillus fumigatus str. Af293	AFU6G11260_T	10	0	2	1	2	4	37	29	90	99	141	133	131	133	129	132	127	128	90	99
Aspergillus fumigatus str. Af293	AFU3G06901_T	9	1	24	3	32	16	19	29	2	21	86	70	77	69	53	66	21	50	2	21
Aspergillus fumigatus str. Af293	AFU5G11920_T	6	14	31	21	57	26	49	81	7	115	150	257	144	243	113	222	56	196	7	115
Aspergillus fumigatus str. Af293	AFU8G02050_T	4	4	10	12	26	22	98	125	303	278	441	441	437	437	427	425	401	403	303	278
Aspergillus fumigatus str. Af293	AFU3G07100_T	36	38	29	51	53	80	101	199	98	75	317	443	281	405	252	354	199	274	98	75
Aspergillus fumigatus str. Af293	AFU4G10210_T	40	42	88	104	215	295	508	605	278	184	1129	1230	1089	1188	1001	1084	786	789	278	184
Aspergillus fumigatus str. Af293	AFU1G12160_T	4	3	2	3	15	18	77	95	74	51	172	170	168	167	166	164	151	146	74	51
Fusarium graminearum str. PH-1	FGRAMPH1_01G14227	19	20	33	28	75	33	98	93	24	108	249	282	230	262	197	234	122	201	24	108
Fusarium graminearum str. PH-1	FGRAMPH1_01G17217	7	30	30	33	71	46	88	115	51	142	247	366	240	336	210	303	139	257	51	142
Fusarium graminearum str. PH-1	FGRAMPH1_01G10895	24	19	11	19	12	11	6	1	0	0	53	50	29	31	18	12	6	1	0	0
Fusarium graminearum str. PH-1	FGRAMPH1_01G07645	1	1	10	3	9	6	32	33	240	249	292	292	291	291	281	288	272	282	240	249
Fusarium graminearum str. PH-1	FGRAMPH1_01G27931	1	26	0	1	0	0	0	0	0	0	1	27	0	1	0	0	0	0	0	0
Fusarium graminearum str. PH-1	FGRAMPH1_01G19221	14	2	8	4	11	12	33	19	73	90	139	127	125	125	117	121	106	109	73	90
Fusarium graminearum str. PH-1	FGRAMPH1_01G18231	11	1	0	0	0	0	0	0	0	0	11	1	0	0	0	0	0	0	0	0
Fusarium graminearum str. PH-1	FGRAMPH1_01G18071	13	12	7	13	21	23	48	47	87	81	176	176	163	164	156	151	135	128	87	81
Fusarium graminearum str. PH-1	FGRAMPH1_01G07147	12	17	32	18	76	62	113	180	83	149	316	426	304	409	272	391	196	329	83	149
Fusarium graminearum str. PH-1	FGRAMPH1_01G12171	2	5	13	12	32	25	97	95	146	220	290	357	288	352	275	340	243	315	146	220
Fusarium graminearum str. PH-1	FGRAMPH1_01G00717	6	13	27	20	43	63	92	143	137	147	305	386	299	373	272	353	229	290	137	147
Fusarium graminearum str. PH-1	FGRAMPH1_01G19277	8	6	9	7	9	11	59	51	68	78	153	153	145	147	136	140	127	129	68	78
Fusarium graminearum str. PH-1	FGRAMPH1_01G24805	39	57	37	80	99	37	188	176	123	122	486	472	447	415	410	335	311	298	123	122
Fusarium graminearum str. PH-1	FGRAMPH1_01G12533	27	3	21	5	6	17	0	32	0	21	54	78	27	75	6	70	0	53	0	21
Fusarium graminearum str. PH-1	FGRAMPH1_01G07843	36	39	22	0	0	0	0	0	0	0	58	39	22	0	0	0	0	0	0	0
Fusarium graminearum str. PH-1	FGRAMPH1_01G13245	2	18	0	32	0	67	0	85	0	14	2	216	0	198	0	166	0	99	0	14
Fusarium graminearum str. PH-1	FGRAMPH1_01G16551	8	3	19	0	26	13	50	52	40	138	143	206	135	203	116	203	90	190	40	138
Fusarium graminearum str. PH-1	FGRAMPH1_01G01553	16	11	20	18	48	26	53	73	7	71	144	199	128	188	108	170	60	144	7	71
Fusarium graminearum str. PH-1	FGRAMPH1_01G21227	34	20	37	15	38	46	75	107	55	138	239	326	205	306	168	291	130	245	55	138
Fusarium graminearum str. PH-1	FGRAMPH1_01G02361	20	29	20	48	38	44	21	79	0	19	99	219	79	190	59	142	21	98	0	19
Fusarium graminearum str. PH-1	FGRAMPH1_01G25895	8	2	4	2	24	12	96	78	257	286	389	380	381	378	377	376	353	364	257	286
Fusarium graminearum str. PH-1	FGRAMPH1_01G25495	37	24	1	13	0	0	0	0	0	0	38	37	1	13	0	0	0	0	0	0
Fusarium graminearum str. PH-1	FGRAMPH1_01G10531	4	3	3	1	3	4	42	22	78	104	130	134	126	131	123	130	120	126	78	104
Fusarium graminearum str. PH-1	FGRAMPH1_01G09705	5	0	1	0	4	0	27	10	90	112	127	122	122	122	121	122	117	122	90	112
Fusarium graminearum str. PH-1	FGRAMPH1_01G00995	58	6	17	18	11	53	0	95	0	157	86	329	28	323	11	305	0	252	0	157
Fusarium graminearum str. PH-1	FGRAMPH1_01G07859	7	0	6	8	14	26	34	70	154	174	215	278	208	278	202	270	188	244	154	174
Fusarium graminearum str. PH-1	FGRAMPH1_01G10513	11	8	22	14	48	43	173	131	123	185	377	381	366	373	344	359	296	316	123	185
Fusarium graminearum str. PH-1	FGRAMPH1_01G03691	2	1	4	4	5	16	40	46	3	21	54	88	52	87	48	83	43	67	3	21
Fusarium graminearum str. PH-1	FGRAMPH1_01G01387	12	6	16	11	14	7	41	24	26	53	109	101	97	95	81	84	67	77	26	53
Fusarium graminearum str. PH-1	FGRAMPH1_01G12011	8	2	12	3	17	4	4	16	0	27	41	52	33	50	21	47	4	43	0	27
Fusarium graminearum str. PH-1	FGRAMPH1_01G00573	16	14	12	19	25	40	61	82	102	186	216	341	200	327	188	308	163	268	102	186
Fusarium graminearum str. PH-1	FGRAMPH1_01G09061	17	12	10	7	8	9	37	37	28	24	100	89	83	77	73	70	65	61	28	24
Fusarium graminearum str. PH-1	FGRAMPH1_01G21241	18	4	26	11	50	19	90	93	48	164	232	291	214	287	188	276	138	257	48	164
Fusarium graminearum str. PH-1	FGRAMPH1_01G09459	32	13	40	16	8	12	5	30	24	95	109	166	77	153	37	137	29	125	24	95
Fusarium graminearum str. PH-1	FGRAMPH1_01G26851	1	2	9	11	45	16	41	109	38	256	134	394	133	392	124	381	79	365	38	256
Fusarium graminearum str. PH-1	FGRAMPH1_01G08961	45	28	6	12	1	3	0	19	0	28	52	90	7	62	1	50	0	47	0	28
Fusarium graminearum str. PH-1	FGRAMPH1_01G20543	44	30	34	17	37	14	25	27	117	113	257	201	213	171	179	154	142	140	117	113
Fusarium graminearum str. PH-1	FGRAMPH1_01G18997	4	12	0	0	0	0	0	0	0	0	4	12	0	0	0	0	0	0	0	0
Fusarium graminearum str. PH-1	FGRAMPH1_01G18051	7	11	0	10	2	1	16	7	61	71	86	100	79	89	79	79	77	78	61	71
Fusarium graminearum str. PH-1	FGRAMPH1_01G18891	69	31	12	4	0	0	0	0	0	0	81	35	12	4	0	0	0	0	0	0
Fusarium graminearum str. PH-1	FGRAMPH1_01G23073	1	9	3	10	4	4	34	28	47	54	89	105	88	96	85	86	81	82	47	54
Fusarium graminearum str. PH-1	FGRAMPH1_01G06681	7	5	26	12	72	55	43	126	88	146	236	344	229	339	203	327	131	272	88	146
Fusarium graminearum str. PH-1	FGRAMPH1_01G05617	27	32	30	67	25	52	45	55	4	24	131	230	104	198	74	131	49	79	4	24
Fusarium graminearum str. PH-1	FGRAMPH1_01G04269	33	0	34	0	46	3	35	28	0	95	148	126	115	126	81	126	35	123	0	95
Fusarium graminearum str. PH-1	FGRAMPH1_01G04225	16	43	28	56	50	92	148	152	177	129	419	472	403	429	375	373	325	281	177	129
Fusarium graminearum str. PH-1	FGRAMPH1_01G21399	20	19	18	18	11	11	42	44	77	74	168	166	148	147	130	129	119	118	77	74
Fusarium graminearum str. PH-1	FGRAMPH1_01G03183	3	26	0	16	0	32	0	60	0	10	3	144	0	118	0	102	0	70	0	10
Fusarium graminearum str. PH-1	FGRAMPH1_01G13485	5	6	7	4	10	11	75	60	322	338	419	419	414	413	407	409	397	398	322	338
Fusarium graminearum str. PH-1	FGRAMPH1_01G08541	10	25	22	1	5	0	0	0	0	0	37	26	27	1	5	0	0	0	0	0
Fusarium graminearum str. PH-1	FGRAMPH1_01G11295	54	22	22	25	13	39	25	89	43	75	157	250	103	228	81	203	68	164	43	75
Fusarium graminearum str. PH-1	FGRAMPH1_01G26881	12	16	12	26	28	45	120	154	321	290	493	531	481	515	469	489	441	444	321	290
Fusarium graminearum str. PH-1	FGRAMPH1_01G21955	16	17	6	19	0	30	0	58	0	40	22	164	6	147	0	128	0	98	0	40
Fusarium graminearum str. PH-1	FGRAMPH1_01G27803	71	63	112	111	152	197	44	156	0	42	379	569	308	506	196	395	44	198	0	42
Fusarium graminearum str. PH-1	FGRAMPH1_01G22871	13	23	7	22	11	44	42	40	96	13	169	142	156	119	149	97	138	53	96	13
Fusarium graminearum str. PH-1	FGRAMPH1_01G28203	24	2	32	5	63	14	48	85	6	171	173	277	149	275	117	270	54	256	6	171
Fusarium graminearum str. PH-1	FGRAMPH1_01G21783	28	34	28	23	3	12	0	1	0	0	59	70	31	36	3	13	0	1	0	0
Fusarium graminearum str. PH-1	FGRAMPH1_01G06049	42	43	51	24	29	24	32	40	14	71	168	202	126	159	75	135	46	111	14	71
Fusarium graminearum str. PH-1	FGRAMPH1_01G22943	42	0	28	11	0	18	0	3	0	0	70	32	28	32	0	21	0	3	0	0
Fusarium graminearum str. PH-1	FGRAMPH1_01G24333	12	13	30	15	50	65	178	216	61	153	331	462	319	449	289	434	239	369	61	153
Fusarium graminearum str. PH-1	FGRAMPH1_01G16237	0	0	3	0	17	3	60	19	250	308	330	330	330	330	327	330	310	327	250	308
Fusarium graminearum str. PH-1	FGRAMPH1_01G22527	28	24	26	36	69	61	138	162	195	219	456	502	428	478	402	442	333	381	195	219
Fusarium graminearum str. PH-1	FGRAMPH1_01G06817	33	29	23	28	6	17	0	2	0	0	62	76	29	47	6	19	0	2	0	0
Fusarium graminearum str. PH-1	FGRAMPH1_01G08381	40	58	92	89	242	313	459	666	170	238	1003	1364	963	1306	871	1217	629	904	170	238
Fusarium graminearum str. PH-1	FGRAMPH1_01G16163	17	23	25	36	61	71	84	105	134	226	321	461	304	438	279	402	218	331	134	226
Fusarium graminearum str. PH-1	FGRAMPH1_01G13975	14	11	20	20	45	31	106	118	208	247	393	427	379	416	359	396	314	365	208	247
Fusarium graminearum str. PH-1	FGRAMPH1_01G19539	77	63	36	62	31	34	27	32	6	1	177	192	100	129	64	67	33	33	6	1
Fusarium graminearum str. PH-1	FGRAMPH1_01G04779	7	6	9	14	40	18	77	71	76	102	209	211	202	205	193	191	153	173	76	102
Fusarium graminearum str. PH-1	FGRAMPH1_01G21317	16	23	14	15	36	13	8	34	0	11	74	96	58	73	44	58	8	45	0	11
Fusarium graminearum str. PH-1	FGRAMPH1_01G22685	22	9	12	16	55	51	100	143	63	108	252	327	230	318	218	302	163	251	63	108
Fusarium graminearum str. PH-1	FGRAMPH1_01G02961	25	4	6	3	18	18	15	20	16	20	80	65	55	61	49	58	31	40	16	20
Fusarium graminearum str. PH-1	FGRAMPH1_01G16319	6	44	9	24	5	54	17	74	22	36	59	232	53	188	44	164	39	110	22	36
Fusarium graminearum str. PH-1	FGRAMPH1_01G24285	40	34	90	62	145	121	94	152	55	117	424	486	384	452	294	390	149	269	55	117
Fusarium graminearum str. PH-1	FGRAMPH1_01G20511	24	34	2	20	0	27	0	29	0	7	26	117	2	83	0	63	0	36	0	7
Fusarium graminearum str. PH-1	FGRAMPH1_01G23273	14	38	9	24	21	26	53	50	115	116	212	254	198	216	189	192	168	166	115	116
Fusarium graminearum str. PH-1	FGRAMPH1_01G08867	20	72	9	9	9	8	15	63	45	123	98	275	78	203	69	194	60	186	45	123
Fusarium graminearum str. PH-1	FGRAMPH1_01G08599	10	2	12	0	38	6	73	32	99	251	232	291	222	289	210	289	172	283	99	251
Fusarium graminearum str. PH-1	FGRAMPH1_01G00805	16	16	3	5	7	1	50	38	118	136	194	196	178	180	175	175	168	174	118	136
Fusarium graminearum str. PH-1	FGRAMPH1_01G01919	37	31	12	13	35	24	42	38	6	14	132	120	95	89	83	76	48	52	6	14
Fusarium graminearum str. PH-1	FGRAMPH1_01G27347	21	32	27	48	20	59	37	69	7	16	112	224	91	192	64	144	44	85	7	16
Fusarium graminearum str. PH-1	FGRAMPH1_01G02865	1	0	2	0	9	3	52	40	132	150	196	193	195	193	193	193	184	190	132	150
Fusarium graminearum str. PH-1	FGRAMPH1_01G13159	39	32	73	59	85	61	83	137	39	211	319	500	280	468	207	409	122	348	39	211
Fusarium graminearum str. PH-1	FGRAMPH1_01G15579	2	2	4	4	11	7	39	43	167	171	223	227	221	225	217	221	206	214	167	171
Fusarium graminearum str. PH-1	FGRAMPH1_01G00153	28	14	15	9	45	23	73	55	56	125	217	226	189	212	174	203	129	180	56	125
Fusarium graminearum str. PH-1	FGRAMPH1_01G12733	1	6	19	13	77	52	129	95	32	112	258	278	257	272	238	259	161	207	32	112
Fusarium graminearum str. PH-1	FGRAMPH1_01G26059	7	6	3	5	9	5	77	84	299	294	395	394	388	388	385	383	376	378	299	294
Fusarium graminearum str. PH-1	FGRAMPH1_01G20655	32	24	46	61	79	91	37	84	0	0	194	260	162	236	116	175	37	84	0	0
Fusarium graminearum str. PH-1	FGRAMPH1_01G15983	52	7	47	9	101	21	128	92	43	110	371	239	319	232	272	223	171	202	43	110
Fusarium graminearum str. PH-1	FGRAMPH1_01G09027	2	1	5	0	9	1	26	23	75	88	117	113	115	112	110	112	101	111	75	88
Fusarium graminearum str. PH-1	FGRAMPH1_01G10871	25	6	13	15	12	11	4	1	0	0	54	33	29	27	16	12	4	1	0	0
Fusarium graminearum str. PH-1	FGRAMPH1_01G03125	40	10	13	7	8	25	6	45	20	32	87	119	47	109	34	102	26	77	20	32
Fusarium graminearum str. PH-1	FGRAMPH1_01G24771	22	20	6	12	7	9	18	29	22	30	75	100	53	80	47	68	40	59	22	30
Fusarium graminearum str. PH-1	FGRAMPH1_01G25081	66	91	119	134	225	293	186	357	116	79	712	954	646	863	527	729	302	436	116	79
Fusarium graminearum str. PH-1	FGRAMPH1_01G15539	44	15	29	16	50	33	39	91	13	82	175	237	131	222	102	206	52	173	13	82
Fusarium graminearum str. PH-1	FGRAMPH1_01G10261	17	3	9	3	41	11	79	87	28	64	174	168	157	165	148	162	107	151	28	64
Fusarium graminearum str. PH-1	FGRAMPH1_01G23295	34	50	63	72	148	180	285	294	145	202	675	798	641	748	578	676	430	496	145	202
Fusarium graminearum str. PH-1	FGRAMPH1_01G16583	51	85	60	113	123	202	211	269	158	115	603	784	552	699	492	586	369	384	158	115
Fusarium graminearum str. PH-1	FGRAMPH1_01G26523	12	22	7	34	14	36	31	37	19	15	83	144	71	122	64	88	50	52	19	15
Fusarium graminearum str. PH-1	FGRAMPH1_01G03441	10	13	10	8	38	23	105	105	17	32	180	181	170	168	160	160	122	137	17	32
Fusarium graminearum str. PH-1	FGRAMPH1_01G04937	1	0	2	1	6	13	28	24	32	48	69	86	68	86	66	85	60	72	32	48
Fusarium graminearum str. PH-1	FGRAMPH1_01G08327	16	32	22	31	53	52	175	174	278	286	544	575	528	543	506	512	453	460	278	286
Fusarium graminearum str. PH-1	FGRAMPH1_01G11227	15	16	18	27	44	41	112	135	144	300	333	519	318	503	300	476	256	435	144	300
Fusarium graminearum str. PH-1	FGRAMPH1_01G16325	16	27	21	52	18	23	1	0	0	0	56	102	40	75	19	23	1	0	0	0
Fusarium graminearum str. PH-1	FGRAMPH1_01G08175	28	23	46	33	49	50	146	203	227	293	496	602	468	579	422	546	373	496	227	293
Fusarium graminearum str. PH-1	FGRAMPH1_01G10719	17	0	36	6	20	33	0	26	0	4	73	69	56	69	20	63	0	30	0	4
Fusarium graminearum str. PH-1	FGRAMPH1_01G13317	32	31	40	45	62	58	62	59	20	27	216	220	184	189	144	144	82	86	20	27
Fusarium graminearum str. PH-1	FGRAMPH1_01G23863	2	3	3	2	18	14	87	56	87	137	197	212	195	209	192	207	174	193	87	137
Fusarium graminearum str. PH-1	FGRAMPH1_01G12215	16	5	8	7	21	20	81	52	29	61	155	145	139	140	131	133	110	113	29	61
Fusarium graminearum str. PH-1	FGRAMPH1_01G24417	36	31	33	26	40	52	110	140	187	177	406	426	370	395	337	369	297	317	187	177
Fusarium graminearum str. PH-1	FGRAMPH1_01G01349	14	4	17	4	71	8	93	92	117	308	312	416	298	412	281	408	210	400	117	308
Fusarium graminearum str. PH-1	FGRAMPH1_01G24161	29	14	22	6	28	2	13	15	0	39	92	76	63	62	41	56	13	54	0	39
Fusarium graminearum str. PH-1	FGRAMPH1_01G06807	65	33	41	50	21	16	3	0	0	0	130	99	65	66	24	16	3	0	0	0
Fusarium graminearum str. PH-1	FGRAMPH1_01G17601	25	20	17	19	56	53	192	196	105	100	395	388	370	368	353	349	297	296	105	100
Fusarium graminearum str. PH-1	FGRAMPH1_01G10787	6	6	1	2	8	4	42	24	17	40	74	76	68	70	67	68	59	64	17	40
Fusarium graminearum str. PH-1	FGRAMPH1_01G11969	8	10	6	12	12	31	45	51	205	173	276	277	268	267	262	255	250	224	205	173
Aspergillus fumigatus str. Af293	AFU8G01290_T	3	3	5	7	15	16	51	65	79	62	153	153	150	150	145	143	130	127	79	62
Aspergillus fumigatus str. Af293	AFU3G13360_T	9	13	15	55	29	54	32	64	38	0	123	186	114	173	99	118	70	64	38	0
Aspergillus fumigatus str. Af293	AFU5G12980_T	20	18	20	32	38	48	88	90	106	128	272	316	252	298	232	266	194	218	106	128
Aspergillus fumigatus str. Af293	AFU6G06820_T	29	23	31	26	57	16	135	72	105	277	357	414	328	391	297	365	240	349	105	277
Aspergillus fumigatus str. Af293	AFU5G01050_T	5	2	13	1	15	13	36	48	161	356	230	420	225	418	212	417	197	404	161	356
Aspergillus fumigatus str. Af293	AFU1G17100_T	30	24	25	23	47	48	101	140	86	169	289	404	259	380	234	357	187	309	86	169
Aspergillus fumigatus str. Af293	AFU2G13110_T	2	5	3	2	1	0	21	17	79	88	106	112	104	107	101	105	100	105	79	88
Aspergillus fumigatus str. Af293	AFU3G05470_T	58	37	33	42	16	37	4	18	0	0	111	134	53	97	20	55	4	18	0	0
Aspergillus fumigatus str. Af293	AFU3G05510_T	18	21	33	29	65	68	101	112	60	150	277	380	259	359	226	330	161	262	60	150
Aspergillus fumigatus str. Af293	AFU3G06420_T	5	15	12	12	19	18	32	32	31	48	99	125	94	110	82	98	63	80	31	48
Aspergillus fumigatus str. Af293	AFU6G03100_T	8	0	7	1	19	10	56	38	165	189	255	238	247	238	240	237	221	227	165	189
Aspergillus fumigatus str. Af293	AFU7G05590_T	33	10	8	14	24	42	53	67	128	288	246	421	213	411	205	397	181	355	128	288
Aspergillus fumigatus str. Af293	AFU8G01360_T	12	3	41	12	91	22	132	103	70	463	346	603	334	600	293	588	202	566	70	463
Aspergillus fumigatus str. Af293	AFU1G10610_T	17	35	13	17	19	12	30	32	7	13	86	109	69	74	56	57	37	45	7	13
Aspergillus fumigatus str. Af293	AFU1G13120_T	65	46	18	58	13	11	2	10	0	18	98	143	33	97	15	39	2	28	0	18
Aspergillus fumigatus str. Af293	AFU3G09870_T	21	1	27	10	14	18	0	22	0	30	62	81	41	80	14	70	0	52	0	30
Aspergillus fumigatus str. Af293	AFU1G09050_T	5	1	22	5	50	13	62	34	36	149	175	202	170	201	148	196	98	183	36	149
Aspergillus fumigatus str. Af293	AFU2G00830_T	11	13	18	13	25	16	72	54	170	207	296	303	285	290	267	277	242	261	170	207
Aspergillus fumigatus str. Af293	AFU6G14580_T	19	19	8	13	28	32	48	132	14	142	117	338	98	319	90	306	62	274	14	142
Aspergillus fumigatus str. Af293	AFU4G04700_T	22	28	30	28	51	56	88	146	58	275	249	533	227	505	197	477	146	421	58	275
Aspergillus fumigatus str. Af293	AFU6G09850_T	7	27	7	31	16	55	72	119	135	199	237	431	230	404	223	373	207	318	135	199
Aspergillus fumigatus str. Af293	AFU2G13080_T	1	2	0	0	2	2	28	28	112	125	143	157	142	155	142	155	140	153	112	125
Aspergillus fumigatus str. Af293	AFU7G02610_T	33	28	48	57	87	87	217	213	86	335	471	720	438	692	390	635	303	548	86	335
Aspergillus fumigatus str. Af293	AFU2G15350_T	23	8	20	14	7	36	0	72	0	32	50	162	27	154	7	140	0	104	0	32
Aspergillus fumigatus str. Af293	AFU2G13000_T	10	28	16	22	7	7	11	9	16	13	60	79	50	51	34	29	27	22	16	13
Aspergillus fumigatus str. Af293	AFU2G12950_T	19	24	8	13	11	7	11	13	8	11	57	68	38	44	30	31	19	24	8	11
Aspergillus fumigatus str. Af293	AFU8G02150_T	9	6	16	5	50	14	115	101	189	314	379	440	370	434	354	429	304	415	189	314
Aspergillus fumigatus str. Af293	AFU6G09395_T	9	7	15	14	43	46	68	67	115	120	250	254	241	247	226	233	183	187	115	120
Aspergillus fumigatus str. Af293	AFU7G05270_T	13	33	2	2	4	4	15	14	29	30	63	83	50	50	48	48	44	44	29	30
Aspergillus fumigatus str. Af293	AFU8G00410_T	9	9	5	5	3	4	42	23	323	343	382	384	373	375	368	370	365	366	323	343
Aspergillus fumigatus str. Af293	AFU7G02590_T	4	77	7	28	25	16	40	41	14	42	90	204	86	127	79	99	54	83	14	42
Aspergillus fumigatus str. Af293	AFU2G10300_T	37	10	30	14	10	28	24	51	40	35	141	138	104	128	74	114	64	86	40	35
Aspergillus fumigatus str. Af293	AFU5G11245_T	8	6	41	5	74	28	49	76	4	156	176	271	168	265	127	260	53	232	4	156
Aspergillus fumigatus str. Af293	AFU8G01110_T	18	7	40	16	79	48	38	94	5	121	180	286	162	279	122	263	43	215	5	121
Aspergillus fumigatus str. Af293	AFU5G06380_T	50	44	58	40	63	37	36	25	4	3	211	149	161	105	103	65	40	28	4	3
Aspergillus fumigatus str. Af293	AFU2G16350_T	15	2	5	5	11	7	40	24	72	121	143	159	128	157	123	152	112	145	72	121
Aspergillus fumigatus str. Af293	AFU1G06620_T	13	5	40	2	20	6	1	51	0	25	74	89	61	84	21	82	1	76	0	25
Aspergillus fumigatus str. Af293	AFU1G10230_T	24	7	4	3	8	6	23	20	31	38	90	74	66	67	62	64	54	58	31	38
Aspergillus fumigatus str. Af293	AFU2G05090_T	22	11	13	17	20	9	41	32	9	33	105	102	83	91	70	74	50	65	9	33
Aspergillus fumigatus str. Af293	AFU3G11820_T	3	2	4	2	1	0	18	25	166	161	192	190	189	188	185	186	184	186	166	161
Aspergillus fumigatus str. Af293	AFU6G09410_T	6	13	8	10	22	21	39	60	136	213	211	317	205	304	197	294	175	273	136	213
Aspergillus fumigatus str. Af293	AFU1G09170_T	3	3	7	6	13	16	54	51	152	151	229	227	226	224	219	218	206	202	152	151
Aspergillus fumigatus str. Af293	AFU3G14340_T	1	4	4	13	33	34	45	50	6	91	89	192	88	188	84	175	51	141	6	91
Aspergillus fumigatus str. Af293	AFU4G00740_T	43	3	25	5	31	14	57	51	69	248	225	321	182	318	157	313	126	299	69	248
Aspergillus fumigatus str. Af293	AFU4G07435_T	22	1	6	4	6	10	34	34	58	56	126	105	104	104	98	100	92	90	58	56
Aspergillus fumigatus str. Af293	AFU1G04310_T	47	67	16	13	19	10	0	8	0	0	82	98	35	31	19	18	0	8	0	0
Aspergillus fumigatus str. Af293	AFU4G07740_T	15	36	15	21	9	8	23	16	48	54	110	135	95	99	80	78	71	70	48	54
Aspergillus fumigatus str. Af293	AFU5G01590_T	49	34	52	46	56	117	106	253	65	165	328	615	279	581	227	535	171	418	65	165
Aspergillus fumigatus str. Af293	AFU3G02785_T	20	6	17	12	34	22	92	88	37	126	200	254	180	248	163	236	129	214	37	126
Aspergillus fumigatus str. Af293	AFU5G07800_T	117	74	48	65	26	33	35	51	11	11	237	234	120	160	72	95	46	62	11	11
Aspergillus fumigatus str. Af293	AFU3G09260_T	43	32	24	18	12	9	12	6	12	19	103	84	60	52	36	34	24	25	12	19
Aspergillus fumigatus str. Af293	AFU4G08840_T	23	24	17	22	35	32	57	56	3	0	135	134	112	110	95	88	60	56	3	0
Aspergillus fumigatus str. Af293	AFU3G12230_T	16	26	25	28	35	101	145	186	222	156	443	497	427	471	402	443	367	342	222	156
Aspergillus fumigatus str. Af293	AFU1G07490_T	35	25	43	59	95	167	301	314	167	136	641	701	606	676	563	617	468	450	167	136
Aspergillus fumigatus str. Af293	AFU6G10000_T	36	37	26	7	7	0	0	0	0	0	69	44	33	7	7	0	0	0	0	0
Aspergillus fumigatus str. Af293	AFU2G03460_T	36	12	74	32	97	65	174	149	145	255	526	513	490	501	416	469	319	404	145	255
Aspergillus fumigatus str. Af293	AFU3G08250_T	19	14	19	17	39	31	37	42	118	119	232	223	213	209	194	192	155	161	118	119
Aspergillus fumigatus str. Af293	AFU8G04980_T	14	25	37	48	81	100	194	257	40	101	366	531	352	506	315	458	234	358	40	101
Aspergillus fumigatus str. Af293	AFU1G13360_T	7	9	15	14	44	50	100	97	194	198	360	368	353	359	338	345	294	295	194	198
Aspergillus fumigatus str. Af293	AFU2G12510_T	36	51	40	54	72	72	43	43	21	25	212	245	176	194	136	140	64	68	21	25
Aspergillus fumigatus str. Af293	AFU6G04430_T	1	0	4	1	3	3	16	16	154	156	178	176	177	176	173	175	170	172	154	156
Aspergillus fumigatus str. Af293	AFU4G01170_T	12	33	16	52	40	106	49	216	28	147	145	554	133	521	117	469	77	363	28	147
Aspergillus fumigatus str. Af293	AFU4G12370_T	18	24	29	36	37	39	15	17	0	0	99	116	81	92	52	56	15	17	0	0
Aspergillus fumigatus str. Af293	AFU7G05110_T	21	20	21	17	24	24	69	99	71	155	206	315	185	295	164	278	140	254	71	155
Aspergillus fumigatus str. Af293	AFU5G04400_T	4	7	0	4	0	7	0	35	0	117	4	170	0	163	0	159	0	152	0	117
Aspergillus fumigatus str. Af293	AFU8G05200_T	15	16	23	17	60	13	66	73	142	257	306	376	291	360	268	343	208	330	142	257
Aspergillus fumigatus str. Af293	AFU4G00410_T	11	4	66	35	55	80	85	108	71	61	288	288	277	284	211	249	156	169	71	61
Aspergillus fumigatus str. Af293	AFU1G14420_T	23	16	24	15	31	23	44	83	69	133	191	270	168	254	144	239	113	216	69	133
Aspergillus fumigatus str. Af293	AFU5G06915_T	31	22	49	51	97	98	102	157	68	176	347	504	316	482	267	431	170	333	68	176
Aspergillus fumigatus str. Af293	AFU5G02580_T	29	38	54	47	46	48	66	63	60	66	255	262	226	224	172	177	126	129	60	66
Aspergillus fumigatus str. Af293	AFU5G06930_T	11	12	19	19	38	85	81	337	73	382	222	835	211	823	192	804	154	719	73	382
Aspergillus fumigatus str. Af293	AFU7G05650_T	31	64	20	28	0	2	0	0	0	0	51	94	20	30	0	2	0	0	0	0
Aspergillus fumigatus str. Af293	AFU5G03810_T	43	10	34	17	18	39	0	45	0	69	95	180	52	170	18	153	0	114	0	69
Aspergillus fumigatus str. Af293	AFU7G06780_T	7	13	5	7	9	14	55	59	296	390	372	483	365	470	360	463	351	449	296	390
Aspergillus fumigatus str. Af293	AFU6G07730_T	43	14	49	44	100	74	197	196	78	174	467	502	424	488	375	444	275	370	78	174
Aspergillus fumigatus str. Af293	AFU4G03830_T	6	7	17	5	17	15	39	19	32	103	111	149	105	142	88	137	71	122	32	103
Aspergillus fumigatus str. Af293	AFU2G11130_T	9	18	30	34	38	40	38	39	65	63	180	194	171	176	141	142	103	102	65	63
Aspergillus fumigatus str. Af293	AFU2G00530_T	3	3	13	15	28	16	93	79	104	129	241	242	238	239	225	224	197	208	104	129
Aspergillus fumigatus str. Af293	AFU2G15370_T	21	21	46	39	76	100	145	233	140	127	428	520	407	499	361	460	285	360	140	127
Aspergillus fumigatus str. Af293	AFU1G14800_T	2	52	1	17	0	0	0	0	0	0	3	69	1	17	0	0	0	0	0	0
Aspergillus fumigatus str. Af293	AFU5G00970_T	15	27	0	1	0	0	0	0	0	0	15	28	0	1	0	0	0	0	0	0
Aspergillus fumigatus str. Af293	AFU2G13590_T	11	3	25	1	19	5	8	30	0	29	63	68	52	65	27	64	8	59	0	29
Aspergillus fumigatus str. Af293	AFU4G09400_T	19	9	24	18	36	14	88	53	244	330	411	424	392	415	368	397	332	383	244	330
Aspergillus fumigatus str. Af293	AFU6G10450_T	33	46	28	22	12	14	12	15	12	12	97	109	64	63	36	41	24	27	12	12
Aspergillus fumigatus str. Af293	AFU4G05985_T	6	23	32	15	9	18	9	43	13	54	69	153	63	130	31	115	22	97	13	54
Aspergillus fumigatus str. Af293	AFU2G02630_T	20	2	10	16	39	11	67	26	29	118	165	173	145	171	135	155	96	144	29	118
Aspergillus fumigatus str. Af293	AFU4G10520_T	2	1	3	3	3	2	23	12	32	50	63	68	61	67	58	64	55	62	32	50
Aspergillus fumigatus str. Af293	AFU2G16940_T	25	22	44	26	126	91	42	197	1	72	238	408	213	386	169	360	43	269	1	72
Aspergillus fumigatus str. Af293	AFU8G04910_T	13	17	35	32	50	71	148	231	185	146	431	497	418	480	383	448	333	377	185	146
Aspergillus fumigatus str. Af293	AFU7G04811_T	36	30	52	40	79	89	152	149	142	225	461	533	425	503	373	463	294	374	142	225
Aspergillus fumigatus str. Af293	AFU4G06310_T	6	28	5	19	31	53	54	59	43	27	139	186	133	158	128	139	97	86	43	27
Aspergillus fumigatus str. Af293	AFU1G01670_T	3	1	5	8	26	23	112	63	209	311	355	406	352	405	347	397	321	374	209	311
Aspergillus fumigatus str. Af293	AFU2G04710_T	14	7	10	3	10	13	23	51	60	42	117	116	103	109	93	106	83	93	60	42
Aspergillus fumigatus str. Af293	AFU7G03700_T	26	24	7	31	21	27	78	82	70	184	202	348	176	324	169	293	148	266	70	184
Aspergillus fumigatus str. Af293	AFU6G02150_T	21	21	33	45	82	105	106	188	6	115	248	474	227	453	194	408	112	303	6	115
Aspergillus fumigatus str. Af293	AFU2G14440_T	47	5	55	11	89	36	58	122	8	310	257	484	210	479	155	468	66	432	8	310
Aspergillus fumigatus str. Af293	AFU4G12430_T	7	1	24	18	53	48	76	56	37	72	197	195	190	194	166	176	113	128	37	72
Aspergillus fumigatus str. Af293	AFU1G11200_T	37	6	37	25	38	32	17	22	4	37	133	122	96	116	59	91	21	59	4	37
Aspergillus fumigatus str. Af293	AFU4G09180_T	2	13	8	16	22	66	76	118	254	288	362	501	360	488	352	472	330	406	254	288
Aspergillus fumigatus str. Af293	AFU5G05670_T	46	18	41	43	55	57	116	149	7	196	265	463	219	445	178	402	123	345	7	196
Aspergillus fumigatus str. Af293	AFU3G08310_T	8	1	6	1	21	7	73	44	154	253	262	306	254	305	248	304	227	297	154	253
Aspergillus fumigatus str. Af293	AFU1G05550_T	31	22	30	15	28	20	65	79	30	58	184	194	153	172	123	157	95	137	30	58
Aspergillus fumigatus str. Af293	AFU1G08890_T	44	34	0	22	0	37	0	65	0	99	44	257	0	223	0	201	0	164	0	99
Aspergillus fumigatus str. Af293	AFU5G03485_T	30	49	40	69	54	29	21	0	0	0	145	147	115	98	75	29	21	0	0	0
Aspergillus fumigatus str. Af293	AFU4G00450_T	15	9	22	11	14	16	46	105	105	216	202	357	187	348	165	337	151	321	105	216
Aspergillus fumigatus str. Af293	AFU5G06690_T	3	1	11	7	15	8	56	17	27	88	112	121	109	120	98	113	83	105	27	88
Aspergillus fumigatus str. Af293	AFU8G06640_T	15	14	23	17	46	27	72	71	92	136	248	265	233	251	210	234	164	207	92	136
Aspergillus fumigatus str. Af293	AFU7G06940_T	19	26	17	29	32	42	101	99	154	169	323	365	304	339	287	310	255	268	154	169
Aspergillus fumigatus str. Af293	AFU1G13150_T	8	14	13	10	13	8	45	42	39	96	118	170	110	156	97	146	84	138	39	96
Aspergillus fumigatus str. Af293	AFU2G14430_T	3	4	8	22	17	40	136	173	238	293	402	532	399	528	391	506	374	466	238	293
Aspergillus fumigatus str. Af293	AFU5G05990_T	44	69	20	28	13	10	38	41	52	53	167	201	123	132	103	104	90	94	52	53
Aspergillus fumigatus str. Af293	AFU1G11790_T	12	6	12	18	28	46	70	78	264	269	386	417	374	411	362	393	334	347	264	269
Aspergillus fumigatus str. Af293	AFU3G15395_T	58	110	78	108	204	220	253	348	5	13	598	799	540	689	462	581	258	361	5	13
Aspergillus fumigatus str. Af293	AFU1G08820_T	3	4	42	23	62	30	63	120	8	36	178	213	175	209	133	186	71	156	8	36
Aspergillus fumigatus str. Af293	AFU6G11990_T	52	17	24	12	1	18	0	33	0	66	77	146	25	129	1	117	0	99	0	66
Aspergillus fumigatus str. Af293	AFU6G00770_T	3	7	0	3	8	8	31	38	265	256	307	312	304	305	304	302	296	294	265	256
Aspergillus fumigatus str. Af293	AFU1G06700_T	39	33	27	28	21	20	79	61	121	148	287	290	248	257	221	229	200	209	121	148
Aspergillus fumigatus str. Af293	AFU5G04430_T	8	0	18	7	26	12	43	32	14	57	109	108	101	108	83	101	57	89	14	57
Aspergillus fumigatus str. Af293	AFU1G09810_T	4	0	2	1	5	5	30	29	87	146	128	181	124	181	122	180	117	175	87	146
Aspergillus fumigatus str. Af293	AFU3G13090_T	90	60	71	49	40	34	20	72	0	38	221	253	131	193	60	144	20	110	0	38
Aspergillus fumigatus str. Af293	AFU1G07680_T	14	21	28	15	28	18	76	63	62	88	208	205	194	184	166	169	138	151	62	88
Aspergillus fumigatus str. Af293	AFU4G04075_T	11	2	3	0	5	4	43	6	60	121	122	133	111	131	108	131	103	127	60	121
Aspergillus fumigatus str. Af293	AFU3G10590_T	7	7	13	10	14	28	25	99	64	245	123	389	116	382	103	372	89	344	64	245
Aspergillus fumigatus str. Af293	AFU4G09200_T	22	2	15	11	17	26	50	92	35	101	139	232	117	230	102	219	85	193	35	101
Aspergillus fumigatus str. Af293	AFU2G01270_T	31	17	30	18	54	59	129	198	125	268	369	560	338	543	308	525	254	466	125	268
Aspergillus fumigatus str. Af293	AFU6G00400_T	17	23	18	39	39	53	124	145	171	161	369	421	352	398	334	359	295	306	171	161
Aspergillus fumigatus str. Af293	AFU8G06480_T	4	7	8	5	16	11	80	28	116	202	224	253	220	246	212	241	196	230	116	202
Aspergillus fumigatus str. Af293	AFU7G00380_T	14	1	25	8	28	8	50	34	22	146	139	197	125	196	100	188	72	180	22	146
Aspergillus fumigatus str. Af293	AFU6G14520_T	63	10	49	27	63	90	36	133	0	74	211	334	148	324	99	297	36	207	0	74
Aspergillus fumigatus str. Af293	AFU4G06000_T	17	14	16	8	36	10	94	57	58	168	221	257	204	243	188	235	152	225	58	168
Aspergillus fumigatus str. Af293	AFU4G13540_T	26	39	18	38	33	41	118	105	149	252	344	475	318	436	300	398	267	357	149	252
Aspergillus fumigatus str. Af293	AFU5G03210_T	35	12	13	7	32	16	75	56	2	64	157	155	122	143	109	136	77	120	2	64
Aspergillus fumigatus str. Af293	AFU2G12390_T	15	13	10	4	8	6	51	36	117	134	201	193	186	180	176	176	168	170	117	134
Aspergillus fumigatus str. Af293	AFU4G06790_T	5	25	3	5	27	4	31	38	26	48	92	120	87	95	84	90	57	86	26	48
Aspergillus fumigatus str. Af293	AFU7G00880_T	31	4	15	17	18	42	5	101	0	122	69	286	38	282	23	265	5	223	0	122
Aspergillus fumigatus str. Af293	AFU1G12740_T	3	2	11	0	24	26	12	38	15	18	65	84	62	82	51	82	27	56	15	18
Aspergillus fumigatus str. Af293	AFU4G13970_T	10	12	7	12	11	31	62	71	86	106	176	232	166	220	159	208	148	177	86	106
Aspergillus fumigatus str. Af293	AFU1G12270_T	8	2	0	5	0	3	0	22	0	17	8	49	0	47	0	42	0	39	0	17
Aspergillus fumigatus str. Af293	AFU4G07530_T	33	37	29	24	42	80	56	167	20	164	180	472	147	435	118	411	76	331	20	164
Aspergillus fumigatus str. Af293	AFU6G00180_T	20	7	13	2	0	5	0	27	0	61	33	102	13	95	0	93	0	88	0	61
Aspergillus fumigatus str. Af293	AFU3G06370_T	19	35	1	4	2	4	16	13	23	23	61	79	42	44	41	40	39	36	23	23
Aspergillus fumigatus str. Af293	AFU7G00640_T	7	1	4	2	16	11	65	41	196	229	288	284	281	283	277	281	261	270	196	229
Aspergillus fumigatus str. Af293	AFU3G03550_T	17	21	25	27	57	57	53	99	15	26	167	230	150	209	125	182	68	125	15	26
Aspergillus fumigatus str. Af293	AFU1G02620_T	2	4	5	2	7	15	37	45	26	10	77	76	75	72	70	70	63	55	26	10
Aspergillus fumigatus str. Af293	AFU1G16060_T	48	8	22	6	15	8	36	56	19	173	140	251	92	243	70	237	55	229	19	173
Aspergillus fumigatus str. Af293	AFU3G07630_T	2	2	2	2	10	6	53	62	111	271	178	343	176	341	174	339	164	333	111	271
Aspergillus fumigatus str. Af293	AFU6G09350_T	16	15	1	13	0	6	0	37	0	40	17	111	1	96	0	83	0	77	0	40
Aspergillus fumigatus str. Af293	AFU2G16330_T	4	8	4	2	24	19	105	85	224	347	361	461	357	453	353	451	329	432	224	347
Aspergillus fumigatus str. Af293	AFU2G05050_T	7	1	12	1	22	1	33	13	9	84	83	100	76	99	64	98	42	97	9	84
Aspergillus fumigatus str. Af293	AFU2G15340_T	24	18	34	22	47	52	30	67	4	57	139	216	115	198	81	176	34	124	4	57
Aspergillus fumigatus str. Af293	AFU3G07730_T	41	34	15	19	14	16	6	3	0	0	76	72	35	38	20	19	6	3	0	0
Aspergillus fumigatus str. Af293	AFU4G09890_T	6	11	21	11	29	11	80	28	143	263	279	324	273	313	252	302	223	291	143	263
Aspergillus fumigatus str. Af293	AFU5G06905_T	13	15	12	20	16	33	89	93	156	153	286	314	273	299	261	279	245	246	156	153
Toxoplasma gondii str. ME49	TGME49_200310	25	14	18	9	38	17	19	25	6	14	106	79	81	65	63	56	25	39	6	14
Toxoplasma gondii str. ME49	TGME49_201110	20	5	17	6	29	17	37	33	15	21	118	82	98	77	81	71	52	54	15	21
Toxoplasma gondii str. ME49	TGME49_202100	41	27	22	34	29	29	19	25	0	2	111	117	70	90	48	56	19	27	0	2
Toxoplasma gondii str. ME49	TGME49_202255	46	97	54	72	37	48	0	72	0	39	137	328	91	231	37	159	0	111	0	39
Toxoplasma gondii str. ME49	TGME49_202870	42	25	32	17	72	84	42	21	35	38	223	185	181	160	149	143	77	59	35	38
Toxoplasma gondii str. ME49	TGME49_203040	77	93	57	132	73	228	82	74	0	0	289	527	212	434	155	302	82	74	0	0
Toxoplasma gondii str. ME49	TGME49_203170	15	7	32	40	103	107	248	215	53	75	451	444	436	437	404	397	301	290	53	75
Toxoplasma gondii str. ME49	TGME49_203200	74	143	142	193	184	229	137	113	15	4	552	682	478	539	336	346	152	117	15	4
Toxoplasma gondii str. ME49	TGME49_203290	48	39	6	24	5	31	10	24	4	9	73	127	25	88	19	64	14	33	4	9
Toxoplasma gondii str. ME49	TGME49_203400	21	18	10	17	43	32	62	42	72	95	208	204	187	186	177	169	134	137	72	95
Toxoplasma gondii str. ME49	TGME49_203450	1	2	2	6	4	13	51	65	163	129	221	215	220	213	218	207	214	194	163	129
Toxoplasma gondii str. ME49	TGME49_203450	1	2	2	6	4	13	51	65	163	129	221	215	220	213	218	207	214	194	163	129
Toxoplasma gondii str. ME49	TGME49_203450	1	2	2	6	4	13	51	65	163	129	221	215	220	213	218	207	214	194	163	129
Toxoplasma gondii str. ME49	TGME49_203450	1	2	2	6	4	13	51	65	163	129	221	215	220	213	218	207	214	194	163	129
Toxoplasma gondii str. ME49	TGME49_203505	37	31	48	49	35	42	1	81	0	48	121	251	84	220	36	171	1	129	0	48
Toxoplasma gondii str. ME49	TGME49_204510	38	48	68	65	105	114	71	61	7	3	289	291	251	243	183	178	78	64	7	3
Toxoplasma gondii str. ME49	TGME49_205140	37	100	49	117	65	145	158	265	60	18	369	645	332	545	283	428	218	283	60	18
Toxoplasma gondii str. ME49	TGME49_205170	38	55	32	30	4	13	0	0	0	0	74	98	36	43	4	13	0	0	0	0
Toxoplasma gondii str. ME49	TGME49_205420	6	7	20	4	59	11	99	44	118	310	302	376	296	369	276	365	217	354	118	310
Toxoplasma gondii str. ME49	TGME49_205590	18	33	13	17	41	47	241	249	170	230	483	576	465	543	452	526	411	479	170	230
Toxoplasma gondii str. ME49	TGME49_205700	0	0	0	0	1	0	3	4	168	168	172	172	172	172	172	172	171	172	168	168
Toxoplasma gondii str. ME49	TGME49_206570	46	104	59	79	52	63	110	137	145	104	412	487	366	383	307	304	255	241	145	104
Toxoplasma gondii str. ME49	TGME49_207015	20	19	10	11	18	19	60	64	147	146	255	259	235	240	225	229	207	210	147	146
Toxoplasma gondii str. ME49	TGME49_207350	20	63	25	46	31	11	3	46	0	21	79	187	59	124	34	78	3	67	0	21
Toxoplasma gondii str. ME49	TGME49_207420	14	21	2	6	0	4	0	7	0	15	16	53	2	32	0	26	0	22	0	15
Toxoplasma gondii str. ME49	TGME49_207630	27	26	44	39	111	99	146	177	55	71	383	412	356	386	312	347	201	248	55	71
Toxoplasma gondii str. ME49	TGME49_207790	10	13	18	42	33	75	67	99	20	49	148	278	138	265	120	223	87	148	20	49
Toxoplasma gondii str. ME49	TGME49_208090	14	23	24	13	29	28	86	77	108	129	261	270	247	247	223	234	194	206	108	129
Toxoplasma gondii str. ME49	TGME49_208750	7	25	10	31	17	43	25	71	83	57	142	227	135	202	125	171	108	128	83	57
Toxoplasma gondii str. ME49	TGME49_208760	39	79	80	64	114	117	58	56	0	0	291	316	252	237	172	173	58	56	0	0
Toxoplasma gondii str. ME49	TGME49_209070	12	41	17	18	36	12	27	49	3	81	95	201	83	160	66	142	30	130	3	81
Toxoplasma gondii str. ME49	TGME49_209108	25	30	20	24	46	30	28	72	9	80	128	236	103	206	83	182	37	152	9	80
Toxoplasma gondii str. ME49	TGME49_209120	22	32	13	45	3	24	0	0	0	0	38	101	16	69	3	24	0	0	0	0
Toxoplasma gondii str. ME49	TGME49_209270	195	295	250	293	106	92	3	3	0	0	554	683	359	388	109	95	3	3	0	0
Toxoplasma gondii str. ME49	TGME49_209515	12	34	0	36	0	57	0	114	0	67	12	308	0	274	0	238	0	181	0	67
Toxoplasma gondii str. ME49	TGME49_209560	23	40	36	27	0	25	0	1	0	0	59	93	36	53	0	26	0	1	0	0
Toxoplasma gondii str. ME49	TGME49_209630	21	23	24	42	38	61	41	49	5	55	129	230	108	207	84	165	46	104	5	55
Toxoplasma gondii str. ME49	TGME49_209700	9	8	10	8	29	17	57	57	33	55	138	145	129	137	119	129	90	112	33	55
Toxoplasma gondii str. ME49	TGME49_209820	21	40	33	63	64	81	134	90	40	0	292	274	271	234	238	171	174	90	40	0
Toxoplasma gondii str. ME49	TGME49_209830	7	9	6	20	56	178	211	329	195	131	475	667	468	658	462	638	406	460	195	131
Toxoplasma gondii str. ME49	TGME49_209860	54	26	36	30	50	47	50	50	3	9	193	162	139	136	103	106	53	59	3	9
Toxoplasma gondii str. ME49	TGME49_209870	31	20	30	12	58	42	86	77	195	192	400	343	369	323	339	311	281	269	195	192
Toxoplasma gondii str. ME49	TGME49_211270	686	1046	711	780	155	122	1	0	0	0	1553	1948	867	902	156	122	1	0	0	0
Toxoplasma gondii str. ME49	TGME49_211360	67	71	49	45	62	58	59	61	7	5	244	240	177	169	128	124	66	66	7	5
Toxoplasma gondii str. ME49	TGME49_211385	9	18	16	16	39	57	62	129	73	107	199	327	190	309	174	293	135	236	73	107
Toxoplasma gondii str. ME49	TGME49_212275	30	39	25	25	22	39	9	11	0	0	86	114	56	75	31	50	9	11	0	0
Toxoplasma gondii str. ME49	TGME49_212937	15	33	18	11	27	0	0	0	0	0	60	44	45	11	27	0	0	0	0	0
Toxoplasma gondii str. ME49	TGME49_213000	31	7	22	3	77	24	143	124	11	173	284	331	253	324	231	321	154	297	11	173
Toxoplasma gondii str. ME49	TGME49_213072	34	36	48	30	90	47	212	157	244	300	628	570	594	534	546	504	456	457	244	300
Toxoplasma gondii str. ME49	TGME49_213360	2	6	8	6	15	20	35	61	262	295	322	388	320	382	312	376	297	356	262	295
Toxoplasma gondii str. ME49	TGME49_213460	69	48	135	142	234	316	315	353	9	16	762	875	693	827	558	685	324	369	9	16
Toxoplasma gondii str. ME49	TGME49_213480	59	39	79	86	172	294	351	417	50	50	711	886	652	847	573	761	401	467	50	50
Toxoplasma gondii str. ME49	TGME49_213590	32	35	4	32	0	8	0	0	0	0	36	75	4	40	0	8	0	0	0	0
Toxoplasma gondii str. ME49	TGME49_213720	66	53	93	56	87	99	187	284	172	276	605	768	539	715	446	659	359	560	172	276
Toxoplasma gondii str. ME49	TGME49_213760	34	18	13	20	0	54	0	111	0	23	47	226	13	208	0	188	0	134	0	23
Toxoplasma gondii str. ME49	TGME49_213840	50	24	37	35	56	177	93	301	38	72	274	609	224	585	187	550	131	373	38	72
Toxoplasma gondii str. ME49	TGME49_213860	36	38	81	28	53	47	28	68	2	94	200	275	164	237	83	209	30	162	2	94
Toxoplasma gondii str. ME49	TGME49_213880	16	70	20	19	15	5	0	0	0	0	51	94	35	24	15	5	0	0	0	0
Toxoplasma gondii str. ME49	TGME49_214220	37	39	28	31	8	10	0	0	0	0	73	80	36	41	8	10	0	0	0	0
Toxoplasma gondii str. ME49	TGME49_214480	2	7	8	2	8	8	46	37	47	56	111	110	109	103	101	101	93	93	47	56
Toxoplasma gondii str. ME49	TGME49_215328	107	104	132	67	40	18	0	0	0	0	279	189	172	85	40	18	0	0	0	0
Toxoplasma gondii str. ME49	TGME49_215460	2	1	2	2	7	8	51	51	67	66	129	128	127	127	125	125	118	117	67	66
Toxoplasma gondii str. ME49	TGME49_215920	64	10	34	21	8	35	0	100	0	94	106	260	42	250	8	229	0	194	0	94
Toxoplasma gondii str. ME49	TGME49_216285	20	50	39	53	29	41	12	33	0	3	100	180	80	130	41	77	12	36	0	3
Toxoplasma gondii str. ME49	TGME49_216780	83	38	29	65	20	81	36	98	14	5	182	287	99	249	70	184	50	103	14	5
Toxoplasma gondii str. ME49	TGME49_216900	44	48	56	49	80	84	68	67	16	18	264	266	220	218	164	169	84	85	16	18
Toxoplasma gondii str. ME49	TGME49_217390	25	28	79	96	146	311	298	488	129	64	677	987	652	959	573	863	427	552	129	64
Toxoplasma gondii str. ME49	TGME49_217450	4	0	3	6	16	17	47	40	22	23	92	86	88	86	85	80	69	63	22	23
Toxoplasma gondii str. ME49	TGME49_217570	14	0	4	1	2	1	21	11	57	69	98	82	84	82	80	81	78	80	57	69
Toxoplasma gondii str. ME49	TGME49_217710	23	28	59	38	71	63	96	130	27	73	276	332	253	304	194	266	123	203	27	73
Toxoplasma gondii str. ME49	TGME49_217760	20	15	26	25	49	42	94	93	48	71	237	246	217	231	191	206	142	164	48	71
Toxoplasma gondii str. ME49	TGME49_217800	68	58	80	38	66	57	4	90	0	8	218	251	150	193	70	155	4	98	0	8
Toxoplasma gondii str. ME49	TGME49_217940	47	20	59	32	120	66	213	123	26	16	465	257	418	237	359	205	239	139	26	16
Toxoplasma gondii str. ME49	TGME49_218215	10	12	20	18	47	42	100	135	144	119	321	326	311	314	291	296	244	254	144	119
Toxoplasma gondii str. ME49	TGME49_218500	137	225	180	162	99	35	3	0	0	0	419	422	282	197	102	35	3	0	0	0
Toxoplasma gondii str. ME49	TGME49_218530	17	14	4	2	24	5	69	21	56	127	170	169	153	155	149	153	125	148	56	127
Toxoplasma gondii str. ME49	TGME49_218750	34	128	12	33	1	0	0	0	0	0	47	161	13	33	1	0	0	0	0	0
Toxoplasma gondii str. ME49	TGME49_218910	11	52	43	75	186	185	370	329	90	126	700	767	689	715	646	640	460	455	90	126
Toxoplasma gondii str. ME49	TGME49_219100	11	16	28	30	24	28	38	33	44	59	145	166	134	150	106	120	82	92	44	59
Toxoplasma gondii str. ME49	TGME49_219190	10	7	2	2	20	23	61	56	68	70	161	158	151	151	149	149	129	126	68	70
Toxoplasma gondii str. ME49	TGME49_219530	34	39	48	55	87	49	45	36	0	0	214	179	180	140	132	85	45	36	0	0
Toxoplasma gondii str. ME49	TGME49_219690	63	32	25	23	8	12	0	0	0	0	96	67	33	35	8	12	0	0	0	0
Toxoplasma gondii str. ME49	TGME49_219770	59	28	53	22	42	30	39	38	72	73	265	191	206	163	153	141	111	111	72	73
Toxoplasma gondii str. ME49	TGME49_220132	87	141	139	308	311	398	248	33	1	0	786	880	699	739	560	431	249	33	1	0
Toxoplasma gondii str. ME49	TGME49_220280	21	14	35	18	22	42	31	158	118	93	227	325	206	311	171	293	149	251	118	93
Toxoplasma gondii str. ME49	TGME49_220480	63	56	35	73	76	165	166	183	8	3	348	480	285	424	250	351	174	186	8	3
Toxoplasma gondii str. ME49	TGME49_220560	53	42	39	37	59	91	140	162	35	77	326	409	273	367	234	330	175	239	35	77
Toxoplasma gondii str. ME49	TGME49_220840	19	27	20	24	71	49	157	174	96	232	363	506	344	479	324	455	253	406	96	232
Toxoplasma gondii str. ME49	TGME49_221818	41	24	23	23	48	35	99	88	64	111	275	281	234	257	211	234	163	199	64	111
Toxoplasma gondii str. ME49	TGME49_221930	32	80	39	41	33	14	3	2	0	0	107	137	75	57	36	16	3	2	0	0
Toxoplasma gondii str. ME49	TGME49_222030	36	33	30	37	105	88	224	209	144	158	539	525	503	492	473	455	368	367	144	158
Toxoplasma gondii str. ME49	TGME49_222060	79	104	77	122	89	130	52	123	0	23	297	502	218	398	141	276	52	146	0	23
Toxoplasma gondii str. ME49	TGME49_222140	65	55	44	45	83	164	113	301	66	47	371	612	306	557	262	512	179	348	66	47
Toxoplasma gondii str. ME49	TGME49_222155	47	141	26	104	9	74	0	8	0	0	82	327	35	186	9	82	0	8	0	0
Toxoplasma gondii str. ME49	TGME49_222385	32	94	19	64	8	73	37	47	16	0	112	278	80	184	61	120	53	47	16	0
Toxoplasma gondii str. ME49	TGME49_222700	138	112	98	48	15	53	0	108	0	49	251	370	113	258	15	210	0	157	0	49
Toxoplasma gondii str. ME49	TGME49_222840	5	6	5	12	13	5	42	38	232	233	297	294	292	288	287	276	274	271	232	233
Toxoplasma gondii str. ME49	TGME49_223000	5	1	1	1	2	1	11	3	73	82	92	88	87	87	86	86	84	85	73	82
Toxoplasma gondii str. ME49	TGME49_223050	3	3	1	2	5	16	56	61	43	25	108	107	105	104	104	102	99	86	43	25
Toxoplasma gondii str. ME49	TGME49_223450	46	72	45	73	99	142	152	152	47	18	389	457	343	385	298	312	199	170	47	18
Toxoplasma gondii str. ME49	TGME49_223485	23	17	1	11	0	34	0	22	0	8	24	92	1	75	0	64	0	30	0	8
Toxoplasma gondii str. ME49	TGME49_223590	7	3	4	5	1	2	35	22	162	175	209	207	202	204	198	199	197	197	162	175
Toxoplasma gondii str. ME49	TGME49_223845	1	25	0	23	0	39	0	61	0	51	1	199	0	174	0	151	0	112	0	51
Toxoplasma gondii str. ME49	TGME49_224040	4	22	18	26	61	64	162	234	45	74	290	420	286	398	268	372	207	308	45	74
Toxoplasma gondii str. ME49	TGME49_224820	10	7	9	8	16	5	71	60	1	28	107	108	97	101	88	93	72	88	1	28
Toxoplasma gondii str. ME49	TGME49_224845	37	52	33	46	22	29	0	0	0	0	92	127	55	75	22	29	0	0	0	0
Toxoplasma gondii str. ME49	TGME49_225060	8	0	4	2	21	20	75	66	157	166	265	254	257	254	253	252	232	232	157	166
Toxoplasma gondii str. ME49	TGME49_225140	8	7	19	14	122	78	157	251	88	161	394	511	386	504	367	490	245	412	88	161
Toxoplasma gondii str. ME49	TGME49_225460	57	30	30	12	19	25	33	55	6	11	145	133	88	103	58	91	39	66	6	11
Toxoplasma gondii str. ME49	TGME49_225590	68	102	29	93	19	59	5	36	0	3	121	293	53	191	24	98	5	39	0	3
Toxoplasma gondii str. ME49	TGME49_226240	18	11	8	6	5	4	28	23	43	50	102	94	84	83	76	77	71	73	43	50
Toxoplasma gondii str. ME49	TGME49_226245	40	48	13	70	12	2	8	0	0	0	73	120	33	72	20	2	8	0	0	0
Toxoplasma gondii str. ME49	TGME49_226985	0	58	0	152	0	103	0	8	0	0	0	321	0	263	0	111	0	8	0	0
Toxoplasma gondii str. ME49	TGME49_227010	20	5	2	19	0	53	0	120	0	191	22	388	2	383	0	364	0	311	0	191
Toxoplasma gondii str. ME49	TGME49_227260	22	33	20	38	12	21	93	90	175	179	322	361	300	328	280	290	268	269	175	179
Toxoplasma gondii str. ME49	TGME49_227370	62	138	62	87	168	191	251	256	134	100	677	772	615	634	553	547	385	356	134	100
Toxoplasma gondii str. ME49	TGME49_227880	42	16	11	12	0	25	0	40	0	5	53	98	11	82	0	70	0	45	0	5
Toxoplasma gondii str. ME49	TGME49_228130	12	15	20	22	43	39	113	112	42	56	230	244	218	229	198	207	155	168	42	56
Toxoplasma gondii str. ME49	TGME49_228145	3	1	0	0	0	0	0	0	0	0	3	1	0	0	0	0	0	0	0	0
Toxoplasma gondii str. ME49	TGME49_228175	48	47	32	28	1	0	0	0	0	0	81	75	33	28	1	0	0	0	0	0
Toxoplasma gondii str. ME49	TGME49_228310	21	13	30	9	51	32	16	57	0	38	118	149	97	136	67	127	16	95	0	38
Toxoplasma gondii str. ME49	TGME49_228410	49	73	23	67	46	103	124	175	136	94	378	512	329	439	306	372	260	269	136	94
Toxoplasma gondii str. ME49	TGME49_229360	10	2	5	3	8	6	20	20	289	294	332	325	322	323	317	320	309	314	289	294
Toxoplasma gondii str. ME49	TGME49_230130	12	45	0	42	0	23	0	0	0	0	12	110	0	65	0	23	0	0	0	0
Toxoplasma gondii str. ME49	TGME49_230135	5	39	7	73	17	121	42	252	79	116	150	601	145	562	138	489	121	368	79	116
Toxoplasma gondii str. ME49	TGME49_230470	14	16	20	46	32	76	53	98	38	33	157	269	143	253	123	207	91	131	38	33
Toxoplasma gondii str. ME49	TGME49_230480	11	0	26	1	39	5	1	42	0	37	77	85	66	85	40	84	1	79	0	37
Toxoplasma gondii str. ME49	TGME49_230520	1	0	0	0	3	0	2	4	167	168	173	172	172	172	172	172	169	172	167	168
Toxoplasma gondii str. ME49	TGME49_230970	22	27	14	15	17	9	3	16	0	8	56	75	34	48	20	33	3	24	0	8
Toxoplasma gondii str. ME49	TGME49_231110	33	20	25	25	28	35	53	43	2	4	141	127	108	107	83	82	55	47	2	4
Toxoplasma gondii str. ME49	TGME49_231140	6	4	12	9	17	19	27	23	45	53	107	108	101	104	89	95	72	76	45	53
Toxoplasma gondii str. ME49	TGME49_231360	74	80	71	78	125	99	82	138	8	19	360	414	286	334	215	256	90	157	8	19
Toxoplasma gondii str. ME49	TGME49_231470	57	77	28	53	7	96	0	9	0	0	92	235	35	158	7	105	0	9	0	0
Toxoplasma gondii str. ME49	TGME49_231940	7	22	24	26	34	25	58	45	118	221	241	339	234	317	210	291	176	266	118	221
Toxoplasma gondii str. ME49	TGME49_231998	10	27	9	15	8	44	12	33	6	4	45	123	35	96	26	81	18	37	6	4
Toxoplasma gondii str. ME49	TGME49_232030	21	14	32	37	36	41	8	12	2	1	99	105	78	91	46	54	10	13	2	1
Toxoplasma gondii str. ME49	TGME49_232400	3	7	17	21	34	43	83	84	156	126	293	281	290	274	273	253	239	210	156	126
Toxoplasma gondii str. ME49	TGME49_232630	47	13	5	18	8	14	16	5	0	0	76	50	29	37	24	19	16	5	0	0
Toxoplasma gondii str. ME49	TGME49_232650	30	59	20	28	21	24	64	59	18	14	153	184	123	125	103	97	82	73	18	14
Toxoplasma gondii str. ME49	TGME49_232670	16	19	22	24	39	45	66	70	30	11	173	169	157	150	135	126	96	81	30	11
Toxoplasma gondii str. ME49	TGME49_233210	39	42	26	46	75	86	53	24	2	0	195	198	156	156	130	110	55	24	2	0
Toxoplasma gondii str. ME49	TGME49_234450	8	0	0	1	2	0	22	22	105	107	137	130	129	130	129	129	127	129	105	107
Toxoplasma gondii str. ME49	TGME49_234450	8	0	0	1	2	0	22	22	105	107	137	130	129	130	129	129	127	129	105	107
Toxoplasma gondii str. ME49	TGME49_234450	8	0	0	1	2	0	22	22	105	107	137	130	129	130	129	129	127	129	105	107
Toxoplasma gondii str. ME49	TGME49_234450	8	0	0	1	2	0	22	22	105	107	137	130	129	130	129	129	127	129	105	107
Toxoplasma gondii str. ME49	TGME49_234460	11	18	5	8	12	9	32	31	42	42	102	108	91	90	86	82	74	73	42	42
Toxoplasma gondii str. ME49	TGME49_234470	23	19	29	32	13	20	83	62	40	62	188	195	165	176	136	144	123	124	40	62
Toxoplasma gondii str. ME49	TGME49_234530	29	24	15	42	28	63	29	101	1	1	102	231	73	207	58	165	30	102	1	1
Toxoplasma gondii str. ME49	TGME49_235360	34	18	16	20	22	15	55	41	9	31	136	125	102	107	86	87	64	72	9	31
Toxoplasma gondii str. ME49	TGME49_235450	16	8	22	7	8	16	30	53	110	121	186	205	170	197	148	190	140	174	110	121
Toxoplasma gondii str. ME49	TGME49_235580	67	168	109	291	172	317	69	152	0	6	417	934	350	766	241	475	69	158	0	6
Toxoplasma gondii str. ME49	TGME49_235740	41	39	37	63	54	71	39	57	3	60	174	290	133	251	96	188	42	117	3	60
Toxoplasma gondii str. ME49	TGME49_235950	62	58	38	20	29	30	100	110	167	144	396	362	334	304	296	284	267	254	167	144
Toxoplasma gondii str. ME49	TGME49_236030	3	2	24	9	33	30	39	53	60	77	159	171	156	169	132	160	99	130	60	77
Toxoplasma gondii str. ME49	TGME49_236130	10	5	12	10	6	8	45	46	24	21	97	90	87	85	75	75	69	67	24	21
Toxoplasma gondii str. ME49	TGME49_236580	2	0	2	2	3	2	32	21	86	100	125	125	123	125	121	123	118	121	86	100
Toxoplasma gondii str. ME49	TGME49_236595	5	14	8	69	40	231	88	129	114	48	255	491	250	477	242	408	202	177	114	48
Toxoplasma gondii str. ME49	TGME49_237045	61	126	88	140	128	156	239	232	45	1	561	655	500	529	412	389	284	233	45	1
Toxoplasma gondii str. ME49	TGME49_237230	26	25	10	12	8	21	18	20	28	26	90	104	64	79	54	67	46	46	28	26
Toxoplasma gondii str. ME49	TGME49_237450	33	21	23	16	6	15	0	56	0	65	62	173	29	152	6	136	0	121	0	65
Toxoplasma gondii str. ME49	TGME49_237480	87	131	158	113	175	186	241	231	27	11	688	672	601	541	443	428	268	242	27	11
Toxoplasma gondii str. ME49	TGME49_238410	122	115	87	131	78	166	23	198	0	24	310	634	188	519	101	388	23	222	0	24
Toxoplasma gondii str. ME49	TGME49_238970	114	198	58	215	4	31	0	0	0	0	176	444	62	246	4	31	0	0	0	0
Toxoplasma gondii str. ME49	TGME49_239730	13	61	5	47	13	16	25	58	7	88	63	270	50	209	45	162	32	146	7	88
Toxoplasma gondii str. ME49	TGME49_239770	46	108	28	45	0	0	0	0	0	0	74	153	28	45	0	0	0	0	0	0
Toxoplasma gondii str. ME49	TGME49_239795	47	45	5	44	0	18	0	5	0	0	52	112	5	67	0	23	0	5	0	0
Toxoplasma gondii str. ME49	TGME49_239910	164	140	71	37	38	48	24	19	0	0	297	244	133	104	62	67	24	19	0	0
Toxoplasma gondii str. ME49	TGME49_240200	14	40	12	14	5	20	0	2	0	0	31	76	17	36	5	22	0	2	0	0
Toxoplasma gondii str. ME49	TGME49_240460	4	31	3	9	0	25	0	73	0	34	7	172	3	141	0	132	0	107	0	34
Toxoplasma gondii str. ME49	TGME49_240480	32	25	17	17	10	7	55	37	58	90	172	176	140	151	123	134	113	127	58	90
Toxoplasma gondii str. ME49	TGME49_240580	13	18	6	6	0	0	0	0	0	0	19	24	6	6	0	0	0	0	0	0
Toxoplasma gondii str. ME49	TGME49_240790	4	2	10	3	15	4	48	13	15	69	92	91	88	89	78	86	63	82	15	69
Toxoplasma gondii str. ME49	TGME49_242080	11	36	2	43	11	17	51	46	46	71	121	213	110	177	108	134	97	117	46	71
Toxoplasma gondii str. ME49	TGME49_242340	56	0	10	1	0	4	0	20	0	29	66	54	10	54	0	53	0	49	0	29
Toxoplasma gondii str. ME49	TGME49_242370	34	40	13	25	47	41	72	117	19	168	185	391	151	351	138	326	91	285	19	168
Toxoplasma gondii str. ME49	TGME49_243500	16	13	34	18	71	40	116	120	48	138	285	329	269	316	235	298	164	258	48	138
Toxoplasma gondii str. ME49	TGME49_243550	150	148	40	5	1	0	0	0	0	0	191	153	41	5	1	0	0	0	0	0
Toxoplasma gondii str. ME49	TGME49_243560	4	24	6	17	26	37	54	66	105	95	195	239	191	215	185	198	159	161	105	95
Toxoplasma gondii str. ME49	TGME49_243580	1	1	3	0	5	4	19	17	114	120	142	142	141	141	138	141	133	137	114	120
Toxoplasma gondii str. ME49	TGME49_243610	53	67	47	76	21	88	69	118	42	84	232	433	179	366	132	290	111	202	42	84
Toxoplasma gondii str. ME49	TGME49_243655	62	43	67	68	126	109	129	255	66	229	450	704	388	661	321	593	195	484	66	229
Toxoplasma gondii str. ME49	TGME49_244230	59	78	70	104	66	12	9	0	0	0	204	194	145	116	75	12	9	0	0	0
Toxoplasma gondii str. ME49	TGME49_244240	13	18	15	24	25	42	59	71	144	94	256	249	243	231	228	207	203	165	144	94
Toxoplasma gondii str. ME49	TGME49_244320	37	30	22	17	27	24	22	28	50	50	158	149	121	119	99	102	72	78	50	50
Toxoplasma gondii str. ME49	TGME49_244590	51	18	92	66	145	154	151	219	12	35	451	492	400	474	308	408	163	254	12	35
Toxoplasma gondii str. ME49	TGME49_246178	10	20	49	56	111	110	132	168	25	78	327	432	317	412	268	356	157	246	25	78
Toxoplasma gondii str. ME49	TGME49_246490	73	18	52	31	51	67	23	132	0	86	199	334	126	316	74	285	23	218	0	86
Toxoplasma gondii str. ME49	TGME49_246530	30	29	53	37	89	97	95	197	75	120	342	480	312	451	259	414	170	317	75	120
Toxoplasma gondii str. ME49	TGME49_246555	38	62	3	11	0	0	0	0	0	0	41	73	3	11	0	0	0	0	0	0
Toxoplasma gondii str. ME49	TGME49_247010	39	65	40	51	125	137	118	148	1	6	323	407	284	342	244	291	119	154	1	6
Toxoplasma gondii str. ME49	TGME49_247340	28	10	30	15	21	27	15	34	0	47	94	133	66	123	36	108	15	81	0	47
Toxoplasma gondii str. ME49	TGME49_247350	32	35	39	24	17	4	28	21	83	94	199	178	167	143	128	119	111	115	83	94
Toxoplasma gondii str. ME49	TGME49_247370	104	109	165	131	307	377	412	519	36	69	1024	1205	920	1096	755	965	448	588	36	69
Toxoplasma gondii str. ME49	TGME49_247570	44	18	26	40	31	61	36	89	1	54	138	262	94	244	68	204	37	143	1	54
Toxoplasma gondii str. ME49	TGME49_247660	46	29	44	39	59	117	56	225	22	91	227	501	181	472	137	433	78	316	22	91
Toxoplasma gondii str. ME49	TGME49_247670	3	1	9	2	22	1	55	12	98	214	187	230	184	229	175	227	153	226	98	214
Toxoplasma gondii str. ME49	TGME49_247850	36	30	42	58	186	205	240	292	17	37	521	622	485	592	443	534	257	329	17	37
Toxoplasma gondii str. ME49	TGME49_247950	11	11	1	4	0	5	0	20	0	1	12	41	1	30	0	26	0	21	0	1
Toxoplasma gondii str. ME49	TGME49_248170	57	54	64	33	87	72	57	109	64	41	329	309	272	255	208	222	121	150	64	41
Toxoplasma gondii str. ME49	TGME49_248330	6	32	2	32	9	83	19	148	35	21	71	316	65	284	63	252	54	169	35	21
Toxoplasma gondii str. ME49	TGME49_248660	16	2	26	17	18	17	36	37	20	23	116	96	100	94	74	77	56	60	20	23
Toxoplasma gondii str. ME49	TGME49_248690	54	97	27	66	21	20	21	0	4	0	127	183	73	86	46	20	25	0	4	0
Toxoplasma gondii str. ME49	TGME49_248770	47	48	26	34	52	35	96	90	11	25	232	232	185	184	159	150	107	115	11	25
Toxoplasma gondii str. ME49	TGME49_248880	31	14	18	19	12	17	50	58	94	71	205	179	174	165	156	146	144	129	94	71
Toxoplasma gondii str. ME49	TGME49_248970	1	22	7	24	26	28	35	72	194	189	263	335	262	313	255	289	229	261	194	189
Toxoplasma gondii str. ME49	TGME49_249270	18	8	17	11	32	34	116	107	224	228	407	388	389	380	372	369	340	335	224	228
Toxoplasma gondii str. ME49	TGME49_249365	38	43	47	48	63	76	13	53	0	0	161	220	123	177	76	129	13	53	0	0
Toxoplasma gondii str. ME49	TGME49_249370	6	11	2	6	3	4	30	35	51	45	92	101	86	90	84	84	81	80	51	45
Toxoplasma gondii str. ME49	TGME49_249698	25	4	24	7	32	34	6	44	0	30	87	119	62	115	38	108	6	74	0	30
Toxoplasma gondii str. ME49	TGME49_249770	16	12	24	22	59	57	97	100	32	49	228	240	212	228	188	206	129	149	32	49
Toxoplasma gondii str. ME49	TGME49_249935	39	35	5	29	0	15	0	3	0	0	44	82	5	47	0	18	0	3	0	0
Toxoplasma gondii str. ME49	TGME49_249980	18	14	12	13	13	12	34	46	97	111	174	196	156	182	144	169	131	157	97	111
Toxoplasma gondii str. ME49	TGME49_250810	3	1	1	2	2	6	39	57	80	57	125	123	122	122	121	120	119	114	80	57
Toxoplasma gondii str. ME49	TGME49_250900	21	17	37	23	23	48	62	64	17	5	160	157	139	140	102	117	79	69	17	5
Toxoplasma gondii str. ME49	TGME49_251470	22	13	19	18	17	35	9	16	0	0	67	82	45	69	26	51	9	16	0	0
Toxoplasma gondii str. ME49	TGME49_251500	35	17	35	35	95	98	165	166	40	37	370	353	335	336	300	301	205	203	40	37
Toxoplasma gondii str. ME49	TGME49_252300	100	93	49	68	31	48	2	69	0	19	182	297	82	204	33	136	2	88	0	19
Toxoplasma gondii str. ME49	TGME49_253090	24	12	15	37	87	78	231	188	84	121	441	436	417	424	402	387	315	309	84	121
Toxoplasma gondii str. ME49	TGME49_253110	43	71	30	84	49	109	126	156	140	89	388	509	345	438	315	354	266	245	140	89
Toxoplasma gondii str. ME49	TGME49_253120	68	38	96	79	161	156	191	251	72	186	588	710	520	672	424	593	263	437	72	186
Toxoplasma gondii str. ME49	TGME49_253390	2	58	1	47	5	68	21	107	61	91	90	371	88	313	87	266	82	198	61	91
Toxoplasma gondii str. ME49	TGME49_253420	32	32	54	55	47	46	96	91	17	28	246	252	214	220	160	165	113	119	17	28
Toxoplasma gondii str. ME49	TGME49_253960	31	82	15	53	39	41	60	84	68	116	213	376	182	294	167	241	128	200	68	116
Toxoplasma gondii str. ME49	TGME49_254190	6	4	7	7	22	18	74	68	131	170	240	267	234	263	227	256	205	238	131	170
Toxoplasma gondii str. ME49	TGME49_254400	22	27	10	13	27	27	65	75	169	153	293	295	271	268	261	255	234	228	169	153
Toxoplasma gondii str. ME49	TGME49_254620	0	0	0	1	2	0	20	8	28	42	50	51	50	51	50	50	48	50	28	42
Toxoplasma gondii str. ME49	TGME49_254625	64	113	12	48	1	3	0	0	0	0	77	164	13	51	1	3	0	0	0	0
Toxoplasma gondii str. ME49	TGME49_254640	9	9	8	18	9	23	36	34	21	12	83	96	74	87	66	69	57	46	21	12
Toxoplasma gondii str. ME49	TGME49_254660	29	16	23	20	29	64	79	90	60	64	220	254	191	238	168	218	139	154	60	64
Toxoplasma gondii str. ME49	TGME49_254750	59	49	47	49	91	86	238	247	93	131	528	562	469	513	422	464	331	378	93	131
Toxoplasma gondii str. ME49	TGME49_254780	2	14	13	12	31	31	27	28	32	33	105	118	103	104	90	92	59	61	32	33
Toxoplasma gondii str. ME49	TGME49_255195	24	28	1	29	0	31	0	13	0	0	25	101	1	73	0	44	0	13	0	0
Toxoplasma gondii str. ME49	TGME49_255490	9	15	14	21	21	33	74	70	7	36	125	175	116	160	102	139	81	106	7	36
Toxoplasma gondii str. ME49	TGME49_255620	39	27	18	18	16	18	49	50	57	53	179	166	140	139	122	121	106	103	57	53
Toxoplasma gondii str. ME49	TGME49_255730	25	51	50	54	76	116	163	100	40	12	354	333	329	282	279	228	203	112	40	12
Toxoplasma gondii str. ME49	TGME49_255910	8	13	4	7	15	10	42	27	15	35	84	92	76	79	72	72	57	62	15	35
Toxoplasma gondii str. ME49	TGME49_256010	7	5	9	9	8	7	35	38	82	80	141	139	134	134	125	125	117	118	82	80
Toxoplasma gondii str. ME49	TGME49_256025	1	13	0	17	7	18	39	48	81	91	128	187	127	174	127	157	120	139	81	91
Toxoplasma gondii str. ME49	TGME49_256080	5	16	8	16	30	45	96	140	153	270	292	487	287	471	279	455	249	410	153	270
Toxoplasma gondii str. ME49	TGME49_257090	17	33	35	30	26	21	35	35	32	33	145	152	128	119	93	89	67	68	32	33
Toxoplasma gondii str. ME49	TGME49_257700	73	61	46	94	20	46	0	4	0	0	139	205	66	144	20	50	0	4	0	0
Toxoplasma gondii str. ME49	TGME49_257925	13	24	8	39	17	106	65	209	62	55	165	433	152	409	144	370	127	264	62	55
Toxoplasma gondii str. ME49	TGME49_259250	25	39	36	36	75	78	120	198	96	138	352	489	327	450	291	414	216	336	96	138
Toxoplasma gondii str. ME49	TGME49_259620	17	20	24	40	17	26	17	25	18	11	93	122	76	102	52	62	35	36	18	11
Toxoplasma gondii str. ME49	TGME49_259880	84	61	90	109	63	197	67	188	3	17	307	572	223	511	133	402	70	205	3	17
Toxoplasma gondii str. ME49	TGME49_259960	41	34	37	54	73	80	108	212	32	133	291	513	250	479	213	425	140	345	32	133
Toxoplasma gondii str. ME49	TGME49_260260	17	17	10	7	3	7	33	31	29	30	92	92	75	75	65	68	62	61	29	30
Toxoplasma gondii str. ME49	TGME49_260460	9	25	21	50	37	53	86	77	180	227	333	432	324	407	303	357	266	304	180	227
Toxoplasma gondii str. ME49	TGME49_260480	118	100	191	248	283	370	232	439	5	31	829	1188	711	1088	520	840	237	470	5	31
Toxoplasma gondii str. ME49	TGME49_260510	7	7	5	7	13	15	47	47	185	182	257	258	250	251	245	244	232	229	185	182
Toxoplasma gondii str. ME49	TGME49_260530	81	66	25	68	29	60	77	180	52	174	264	548	183	482	158	414	129	354	52	174
Toxoplasma gondii str. ME49	TGME49_260830	57	29	16	12	45	47	99	98	13	10	230	196	173	167	157	155	112	108	13	10
Toxoplasma gondii str. ME49	TGME49_261250	5	10	3	4	7	13	22	13	78	81	115	121	110	111	107	107	100	94	78	81
Toxoplasma gondii str. ME49	TGME49_261480	30	15	30	34	52	36	158	109	91	149	361	343	331	328	301	294	249	258	91	149
Toxoplasma gondii str. ME49	TGME49_262000	15	13	31	29	26	32	65	62	75	78	212	214	197	201	166	172	140	140	75	78
Toxoplasma gondii str. ME49	TGME49_262800	46	35	31	45	46	44	111	183	40	69	274	376	228	341	197	296	151	252	40	69
Toxoplasma gondii str. ME49	TGME49_263010	26	55	37	88	62	41	74	56	22	33	221	273	195	218	158	130	96	89	22	33
Toxoplasma gondii str. ME49	TGME49_263050	3	1	3	11	21	20	75	91	113	89	215	212	212	211	209	200	188	180	113	89
Toxoplasma gondii str. ME49	TGME49_263220	7	21	15	11	35	33	161	148	139	157	357	370	350	349	335	338	300	305	139	157
Toxoplasma gondii str. ME49	TGME49_263380	7	1	6	8	16	12	38	56	164	167	231	244	224	243	218	235	202	223	164	167
Toxoplasma gondii str. ME49	TGME49_263590	34	86	6	37	0	6	0	0	0	0	40	129	6	43	0	6	0	0	0	0
Toxoplasma gondii str. ME49	TGME49_263630	34	15	13	7	25	21	19	16	1	8	92	67	58	52	45	45	20	24	1	8
Toxoplasma gondii str. ME49	TGME49_263720	0	2	4	3	5	5	22	20	53	55	84	85	84	83	80	80	75	75	53	55
Toxoplasma gondii str. ME49	TGME49_264170	52	28	69	67	148	182	128	81	9	2	406	360	354	332	285	265	137	83	9	2
Toxoplasma gondii str. ME49	TGME49_264700	4	11	16	14	46	42	10	75	0	28	76	170	72	159	56	145	10	103	0	28
Toxoplasma gondii str. ME49	TGME49_264950	43	20	27	18	25	49	55	96	51	137	201	320	158	300	131	282	106	233	51	137
Toxoplasma gondii str. ME49	TGME49_265050	47	36	46	44	13	60	6	21	0	0	112	161	65	125	19	81	6	21	0	0
Toxoplasma gondii str. ME49	TGME49_265100	27	86	12	38	15	106	29	103	18	8	101	341	74	255	62	217	47	111	18	8
Toxoplasma gondii str. ME49	TGME49_265810	41	29	57	34	45	56	75	86	49	61	267	266	226	237	169	203	124	147	49	61
Toxoplasma gondii str. ME49	TGME49_266065	47	64	43	4	5	0	0	0	0	0	95	68	48	4	5	0	0	0	0	0
Toxoplasma gondii str. ME49	TGME49_266105	6	5	12	16	57	83	107	147	71	32	253	283	247	278	235	262	178	179	71	32
Toxoplasma gondii str. ME49	TGME49_266660	18	57	21	21	64	50	14	266	0	198	117	592	99	535	78	514	14	464	0	198
Toxoplasma gondii str. ME49	TGME49_267120	40	24	42	44	8	22	0	8	0	0	90	98	50	74	8	30	0	8	0	0
Toxoplasma gondii str. ME49	TGME49_267470	7	0	11	1	13	3	40	17	12	57	83	78	76	78	65	77	52	74	12	57
Toxoplasma gondii str. ME49	TGME49_267560	54	61	93	79	108	105	161	154	25	61	441	460	387	399	294	320	186	215	25	61
Toxoplasma gondii str. ME49	TGME49_267750	36	146	59	104	69	75	64	50	1	0	229	375	193	229	134	125	65	50	1	0
Toxoplasma gondii str. ME49	TGME49_267790	52	47	58	74	17	79	2	61	0	9	129	270	77	223	19	149	2	70	0	9
Toxoplasma gondii str. ME49	TGME49_268820	128	72	41	90	43	161	26	83	4	2	242	408	114	336	73	246	30	85	4	2
Toxoplasma gondii str. ME49	TGME49_268940	3	6	7	8	18	47	47	169	54	99	129	329	126	323	119	315	101	268	54	99
Toxoplasma gondii str. ME49	TGME49_269020	40	42	39	52	66	71	11	146	0	42	156	353	116	311	77	259	11	188	0	42
Toxoplasma gondii str. ME49	TGME49_269270	62	49	91	62	113	145	92	161	4	0	362	417	300	368	209	306	96	161	4	0
Toxoplasma gondii str. ME49	TGME49_269315	28	36	8	0	1	0	0	0	0	0	37	36	9	0	1	0	0	0	0	0
Toxoplasma gondii str. ME49	TGME49_269442	2	2	2	8	29	47	49	37	5	40	87	134	85	132	83	124	54	77	5	40
Toxoplasma gondii str. ME49	TGME49_269582	23	7	15	3	34	9	41	62	9	161	122	242	99	235	84	232	50	223	9	161
Toxoplasma gondii str. ME49	TGME49_269860	24	28	33	7	35	29	25	109	3	82	120	255	96	227	63	220	28	191	3	82
Toxoplasma gondii str. ME49	TGME49_270120	3	3	3	4	10	13	41	41	52	48	109	109	106	106	103	102	93	89	52	48
Toxoplasma gondii str. ME49	TGME49_270260	32	24	40	36	68	83	39	25	0	0	179	168	147	144	107	108	39	25	0	0
Toxoplasma gondii str. ME49	TGME49_270273	6	10	6	11	24	51	106	177	133	128	275	377	269	367	263	356	239	305	133	128
Toxoplasma gondii str. ME49	TGME49_270340	41	32	22	40	35	107	71	139	26	4	195	322	154	290	132	250	97	143	26	4
Toxoplasma gondii str. ME49	TGME49_270360	29	33	35	32	41	36	19	18	5	4	129	123	100	90	65	58	24	22	5	4
Toxoplasma gondii str. ME49	TGME49_270660	53	63	26	77	22	94	0	152	0	90	101	476	48	413	22	336	0	242	0	90
Toxoplasma gondii str. ME49	TGME49_270830	5	7	10	11	9	8	28	29	41	40	93	95	88	88	78	77	69	69	41	40
Toxoplasma gondii str. ME49	TGME49_270975	37	86	35	81	28	63	26	28	19	0	145	258	108	172	73	91	45	28	19	0
Toxoplasma gondii str. ME49	TGME49_271010	60	10	68	0	41	0	8	0	1	0	178	10	118	0	50	0	9	0	1	0
Toxoplasma gondii str. ME49	TGME49_271610	4	2	4	4	14	22	76	80	185	173	283	281	279	279	275	275	261	253	185	173
Toxoplasma gondii str. ME49	TGME49_271892	58	3	45	3	55	12	38	51	8	230	204	299	146	296	101	293	46	281	8	230
Toxoplasma gondii str. ME49	TGME49_272020	32	14	16	14	14	19	6	21	0	2	68	70	36	56	20	42	6	23	0	2
Toxoplasma gondii str. ME49	TGME49_272265	24	17	21	23	17	29	22	28	3	1	87	98	63	81	42	58	25	29	3	1
Toxoplasma gondii str. ME49	TGME49_272285	13	58	14	35	31	52	57	75	60	10	175	230	162	172	148	137	117	85	60	10
Toxoplasma gondii str. ME49	TGME49_272360	26	36	41	50	85	129	156	269	57	74	365	558	339	522	298	472	213	343	57	74
Toxoplasma gondii str. ME49	TGME49_272410	23	7	15	15	22	18	61	59	41	226	162	325	139	318	124	303	102	285	41	226
Toxoplasma gondii str. ME49	TGME49_272415	5	0	1	0	0	0	0	0	0	0	6	0	1	0	0	0	0	0	0	0
Toxoplasma gondii str. ME49	TGME49_272540	11	16	11	26	31	51	116	144	108	94	277	331	266	315	255	289	224	238	108	94
Toxoplasma gondii str. ME49	TGME49_272590	104	72	113	100	129	401	153	593	21	67	520	1233	416	1161	303	1061	174	660	21	67
Toxoplasma gondii str. ME49	TGME49_272620	56	53	34	24	9	6	2	0	0	0	101	83	45	30	11	6	2	0	0	0
Toxoplasma gondii str. ME49	TGME49_272630	3	0	1	0	3	3	42	9	48	84	97	96	94	96	93	96	90	93	48	84
Toxoplasma gondii str. ME49	TGME49_273610	45	62	5	4	0	0	0	0	0	0	50	66	5	4	0	0	0	0	0	0
Toxoplasma gondii str. ME49	TGME49_273770	44	26	22	14	14	8	33	7	35	2	148	57	104	31	82	17	68	9	35	2
Toxoplasma gondii str. ME49	TGME49_273905	25	15	17	31	36	29	85	87	173	174	336	336	311	321	294	290	258	261	173	174
Toxoplasma gondii str. ME49	TGME49_274020	48	49	54	71	104	66	89	141	2	88	297	415	249	366	195	295	91	229	2	88
Toxoplasma gondii str. ME49	TGME49_275320	97	44	92	44	204	103	269	294	112	401	774	886	677	842	585	798	381	695	112	401
Toxoplasma gondii str. ME49	TGME49_276110	14	4	12	9	12	10	27	30	50	56	115	109	101	105	89	96	77	86	50	56
Toxoplasma gondii str. ME49	TGME49_276120	38	48	47	130	117	171	117	120	1	23	320	492	282	444	235	314	118	143	1	23
Toxoplasma gondii str. ME49	TGME49_276155	58	38	47	42	102	67	246	217	154	236	607	600	549	562	502	520	400	453	154	236
Toxoplasma gondii str. ME49	TGME49_276840	14	39	24	59	20	73	25	96	34	29	117	296	103	257	79	198	59	125	34	29
Toxoplasma gondii str. ME49	TGME49_277860	22	24	16	30	30	37	76	127	156	215	300	433	278	409	262	379	232	342	156	215
Toxoplasma gondii str. ME49	TGME49_278522	44	23	1	70	0	20	0	1	0	0	45	114	1	91	0	21	0	1	0	0
Toxoplasma gondii str. ME49	TGME49_278540	25	37	39	31	21	20	3	2	0	0	88	90	63	53	24	22	3	2	0	0
Toxoplasma gondii str. ME49	TGME49_278580	80	104	105	110	30	4	0	0	0	0	215	218	135	114	30	4	0	0	0	0
Toxoplasma gondii str. ME49	TGME49_278680	34	34	39	30	32	41	21	58	2	15	128	178	94	144	55	114	23	73	2	15
Toxoplasma gondii str. ME49	TGME49_278990	1	4	12	11	40	39	115	82	149	182	317	318	316	314	304	303	264	264	149	182
Toxoplasma gondii str. ME49	TGME49_279400	1	1	0	2	2	1	10	10	97	98	110	112	109	111	109	109	107	108	97	98
Toxoplasma gondii str. ME49	TGME49_280435	38	75	70	59	104	98	148	129	124	186	484	547	446	472	376	413	272	315	124	186
Toxoplasma gondii str. ME49	TGME49_280725	15	23	6	38	19	63	5	61	0	0	45	185	30	162	24	124	5	61	0	0
Toxoplasma gondii str. ME49	TGME49_281545	18	25	19	36	76	95	166	108	137	138	416	402	398	377	379	341	303	246	137	138
Toxoplasma gondii str. ME49	TGME49_281555	39	60	39	25	26	44	64	211	10	113	178	453	139	393	100	368	74	324	10	113
Toxoplasma gondii str. ME49	TGME49_281560	17	40	28	37	37	62	43	68	8	54	133	261	116	221	88	184	51	122	8	54
Toxoplasma gondii str. ME49	TGME49_281600	13	31	1	19	0	23	0	5	0	0	14	78	1	47	0	28	0	5	0	0
Toxoplasma gondii str. ME49	TGME49_281990	5	6	5	3	27	25	69	69	170	171	276	274	271	268	266	265	239	240	170	171
Toxoplasma gondii str. ME49	TGME49_283470	7	16	3	24	1	27	14	11	24	1	49	79	42	63	39	39	38	12	24	1
Toxoplasma gondii str. ME49	TGME49_283490	13	13	26	35	58	95	124	252	324	316	545	711	532	698	506	663	448	568	324	316
Toxoplasma gondii str. ME49	TGME49_283530	7	8	12	11	7	7	37	49	101	89	164	164	157	156	145	145	138	138	101	89
Toxoplasma gondii str. ME49	TGME49_283580	49	25	31	21	18	25	18	46	26	41	142	158	93	133	62	112	44	87	26	41
Toxoplasma gondii str. ME49	TGME49_283720	15	11	15	11	19	16	87	88	223	225	359	351	344	340	329	329	310	313	223	225
Toxoplasma gondii str. ME49	TGME49_283765	25	20	22	25	22	30	70	67	28	63	167	205	142	185	120	160	98	130	28	63
Toxoplasma gondii str. ME49	TGME49_283900	27	32	54	36	116	122	185	181	31	47	413	418	386	386	332	350	216	228	31	47
Toxoplasma gondii str. ME49	TGME49_284550	17	10	17	32	24	143	92	203	53	44	203	432	186	422	169	390	145	247	53	44
Toxoplasma gondii str. ME49	TGME49_285160	19	22	8	8	33	32	76	95	172	156	308	313	289	291	281	283	248	251	172	156
Toxoplasma gondii str. ME49	TGME49_285210	190	165	139	140	61	91	167	212	123	134	680	742	490	577	351	437	290	346	123	134
Toxoplasma gondii str. ME49	TGME49_285240	5	0	14	3	25	12	52	61	92	222	188	298	183	298	169	295	144	283	92	222
Toxoplasma gondii str. ME49	TGME49_285350	22	1	11	1	20	0	49	29	80	159	182	190	160	189	149	188	129	188	80	159
Toxoplasma gondii str. ME49	TGME49_285750	23	9	26	29	16	17	78	55	134	156	277	266	254	257	228	228	212	211	134	156
Toxoplasma gondii str. ME49	TGME49_285770	39	26	28	14	44	33	133	57	79	73	323	203	284	177	256	163	212	130	79	73
Toxoplasma gondii str. ME49	TGME49_286520	15	3	0	0	0	0	0	0	0	0	15	3	0	0	0	0	0	0	0	0
Toxoplasma gondii str. ME49	TGME49_286660	23	27	70	52	60	72	97	115	179	162	429	428	406	401	336	349	276	277	179	162
Toxoplasma gondii str. ME49	TGME49_287490	28	47	38	89	70	144	139	140	39	7	314	427	286	380	248	291	178	147	39	7
Toxoplasma gondii str. ME49	TGME49_288050	92	55	182	132	319	476	674	931	145	141	1412	1735	1320	1680	1138	1548	819	1072	145	141
Toxoplasma gondii str. ME49	TGME49_288730	47	71	44	52	123	82	173	168	89	102	476	475	429	404	385	352	262	270	89	102
Toxoplasma gondii str. ME49	TGME49_288850	35	18	24	32	28	47	12	38	0	0	99	135	64	117	40	85	12	38	0	0
Toxoplasma gondii str. ME49	TGME49_289020	9	3	4	5	15	21	97	300	213	188	338	517	329	514	325	509	310	488	213	188
Toxoplasma gondii str. ME49	TGME49_289210	7	1	3	4	7	10	52	49	56	56	125	120	118	119	115	115	108	105	56	56
Toxoplasma gondii str. ME49	TGME49_289290	30	34	19	13	24	30	61	63	20	22	154	162	124	128	105	115	81	85	20	22
Toxoplasma gondii str. ME49	TGME49_289690	0	0	2	0	2	2	7	8	331	330	342	340	342	340	340	340	338	338	331	330
Toxoplasma gondii str. ME49	TGME49_289740	83	59	52	79	0	6	0	0	0	0	135	144	52	85	0	6	0	0	0	0
Toxoplasma gondii str. ME49	TGME49_290005	6	5	6	5	3	2	23	23	188	187	226	222	220	217	214	212	211	210	188	187
Toxoplasma gondii str. ME49	TGME49_290670	11	9	9	14	26	27	91	69	404	421	541	540	530	531	521	517	495	490	404	421
Toxoplasma gondii str. ME49	TGME49_290890	19	0	10	2	11	11	51	50	235	242	326	305	307	305	297	303	286	292	235	242
Toxoplasma gondii str. ME49	TGME49_290923	51	13	7	3	0	1	0	0	0	0	58	17	7	4	0	1	0	0	0	0
Toxoplasma gondii str. ME49	TGME49_291005	6	7	1	1	13	5	41	27	32	91	93	131	87	124	86	123	73	118	32	91
Toxoplasma gondii str. ME49	TGME49_291340	97	85	176	148	104	146	62	67	22	16	461	462	364	377	188	229	84	83	22	16
Toxoplasma gondii str. ME49	TGME49_292130	0	1	2	2	3	10	42	41	155	149	202	203	202	202	200	200	197	190	155	149
Toxoplasma gondii str. ME49	TGME49_293010	5	15	19	5	12	12	0	16	0	1	36	49	31	34	12	29	0	17	0	1
Toxoplasma gondii str. ME49	TGME49_293450	4	2	0	1	6	3	30	49	208	236	248	291	244	289	244	288	238	285	208	236
Toxoplasma gondii str. ME49	TGME49_293800	11	21	27	20	48	41	34	75	1	21	121	178	110	157	83	137	35	96	1	21
Toxoplasma gondii str. ME49	TGME49_293850	18	18	35	14	47	62	117	137	104	138	321	369	303	351	268	337	221	275	104	138
Toxoplasma gondii str. ME49	TGME49_294210	9	14	19	28	104	182	343	501	85	102	560	827	551	813	532	785	428	603	85	102
Toxoplasma gondii str. ME49	TGME49_294260	56	113	37	62	41	59	78	111	97	51	309	396	253	283	216	221	175	162	97	51
Toxoplasma gondii str. ME49	TGME49_294320	41	66	21	44	71	73	125	133	144	161	402	477	361	411	340	367	269	294	144	161
Toxoplasma gondii str. ME49	TGME49_294890	11	7	19	15	31	27	52	54	53	24	166	127	155	120	136	105	105	78	53	24
Toxoplasma gondii str. ME49	TGME49_295080	47	21	31	23	21	78	3	136	0	35	102	293	55	272	24	249	3	171	0	35
Toxoplasma gondii str. ME49	TGME49_295390	56	40	29	28	32	35	1	100	0	103	118	306	62	266	33	238	1	203	0	103
Toxoplasma gondii str. ME49	TGME49_295662	72	63	29	20	7	0	0	0	0	0	108	83	36	20	7	0	0	0	0	0
Toxoplasma gondii str. ME49	TGME49_295740	97	40	54	76	73	41	87	4	18	0	329	161	232	121	178	45	105	4	18	0
Toxoplasma gondii str. ME49	TGME49_297060	13	1	2	3	5	5	25	16	219	229	264	254	251	253	249	250	244	245	219	229
Toxoplasma gondii str. ME49	TGME49_297310	31	90	9	18	0	0	0	0	0	0	40	108	9	18	0	0	0	0	0	0
Toxoplasma gondii str. ME49	TGME49_297480	8	123	0	201	0	244	0	161	0	31	8	760	0	637	0	436	0	192	0	31
Toxoplasma gondii str. ME49	TGME49_297510	19	33	19	13	18	67	62	186	100	60	218	359	199	326	180	313	162	246	100	60
Toxoplasma gondii str. ME49	TGME49_297650	23	24	25	17	44	48	87	103	176	139	355	331	332	307	307	290	263	242	176	139
Toxoplasma gondii str. ME49	TGME49_297780	38	39	49	68	117	209	252	318	53	21	509	655	471	616	422	548	305	339	53	21
Toxoplasma gondii str. ME49	TGME49_297780	38	39	49	68	117	209	252	318	53	21	509	655	471	616	422	548	305	339	53	21
Toxoplasma gondii str. ME49	TGME49_297780	38	39	49	68	117	209	252	318	53	21	509	655	471	616	422	548	305	339	53	21
Toxoplasma gondii str. ME49	TGME49_297780	38	39	49	68	117	209	252	318	53	21	509	655	471	616	422	548	305	339	53	21
Toxoplasma gondii str. ME49	TGME49_297810	7	8	14	19	53	47	68	67	24	26	166	167	159	159	145	140	92	93	24	26
Toxoplasma gondii str. ME49	TGME49_299168	14	72	14	25	29	26	80	86	121	117	258	326	244	254	230	229	201	203	121	117
Toxoplasma gondii str. ME49	TGME49_299230	27	41	43	51	102	103	158	237	57	83	387	515	360	474	317	423	215	320	57	83
Toxoplasma gondii str. ME49	TGME49_299790	26	21	25	37	15	13	9	0	0	0	75	71	49	50	24	13	9	0	0	0
Toxoplasma gondii str. ME49	TGME49_299980	39	14	56	5	19	5	1	15	0	62	115	101	76	87	20	82	1	77	0	62
Toxoplasma gondii str. ME49	TGME49_300010	64	55	79	61	82	82	23	24	0	0	248	222	184	167	105	106	23	24	0	0
Toxoplasma gondii str. ME49	TGME49_301360	40	46	37	64	51	156	63	344	7	117	198	727	158	681	121	617	70	461	7	117
Toxoplasma gondii str. ME49	TGME49_304710	5	7	16	19	40	40	209	186	151	168	421	420	416	413	400	394	360	354	151	168
Toxoplasma gondii str. ME49	TGME49_305290	2	1	0	4	15	21	82	107	136	102	235	235	233	234	233	230	218	209	136	102
Toxoplasma gondii str. ME49	TGME49_305455	12	8	18	4	28	17	16	47	0	46	74	122	62	114	44	110	16	93	0	46
Toxoplasma gondii str. ME49	TGME49_305570	22	6	37	37	143	187	157	383	11	57	370	670	348	664	311	627	168	440	11	57
Toxoplasma gondii str. ME49	TGME49_306070	7	28	11	23	22	51	63	155	84	99	187	356	180	328	169	305	147	254	84	99
Toxoplasma gondii str. ME49	TGME49_306390	86	23	11	9	1	9	0	37	0	12	98	90	12	67	1	58	0	49	0	12
Toxoplasma gondii str. ME49	TGME49_306930	25	19	24	19	10	13	42	36	164	173	265	260	240	241	216	222	206	209	164	173
Toxoplasma gondii str. ME49	TGME49_307603	44	30	48	92	117	135	111	143	8	25	328	425	284	395	236	303	119	168	8	25
Toxoplasma gondii str. ME49	TGME49_308840	3	5	7	3	14	9	48	37	203	222	275	276	272	271	265	268	251	259	203	222
Toxoplasma gondii str. ME49	TGME49_308940	136	120	164	177	237	271	111	96	0	0	648	664	512	544	348	367	111	96	0	0
Toxoplasma gondii str. ME49	TGME49_308960	45	98	102	154	214	142	161	116	12	1	534	511	489	413	387	259	173	117	12	1
Toxoplasma gondii str. ME49	TGME49_309210	4	0	1	0	1	1	22	18	201	205	229	224	225	224	224	224	223	223	201	205
Toxoplasma gondii str. ME49	TGME49_309265	41	42	31	33	84	77	103	100	121	125	380	377	339	335	308	302	224	225	121	125
Toxoplasma gondii str. ME49	TGME49_309550	66	97	62	9	33	0	1	0	0	0	162	106	96	9	34	0	1	0	0	0
Toxoplasma gondii str. ME49	TGME49_309790	5	16	5	5	11	16	71	85	99	146	191	268	186	252	181	247	170	231	99	146
Toxoplasma gondii str. ME49	TGME49_309840	49	33	5	3	0	0	0	0	0	0	54	36	5	3	0	0	0	0	0	0
Toxoplasma gondii str. ME49	TGME49_309885	64	54	40	26	28	16	17	0	0	0	149	96	85	42	45	16	17	0	0	0
Toxoplasma gondii str. ME49	TGME49_310040	2	0	1	1	4	1	41	16	91	122	139	140	137	140	136	139	132	138	91	122
Toxoplasma gondii str. ME49	TGME49_310177	58	42	17	12	0	1	0	0	0	0	75	55	17	13	0	1	0	0	0	0
Toxoplasma gondii str. ME49	TGME49_310560	195	256	233	262	374	411	160	233	0	0	962	1162	767	906	534	644	160	233	0	0
[truncated: 41 more rows]

## Sheet: Foldseek scores
organism	gene	Foldseek alnlen old	Foldseek alnlen new	Foldseek alntmscore old	Foldseek alntmscore new	Foldseek bits old	Foldseek bits new	Foldseek evalue old	Foldseek evalue new	Foldseek fident old	Foldseek fident new	Foldseek gapopen old	Foldseek gapopen new	Foldseek LDDT old	Foldseek LDDT new	Foldseek mismatch old	Foldseek mismatch new	Foldseek query length old	Foldseek query length new	Foldseek query old	Foldseek query new	Foldseek target old	Foldseek target new	Foldseek taxid old	Foldseek taxid new	Foldseek taxname old	Foldseek taxname new
[truncated: 1,228 more rows]

[truncated: 1 more sheets: IPR scores]
